# Supplementary material for: A genome-wide association study of seed protein and oil content in soybean
Source: BMC Genomics. 2014 Jan 2;15:1. doi: 10.1186/1471-2164-15-1 (PMC3890527; doi:10.1186/1471-2164-15-1)
Supplement: Additional file 5 — The SNP allele present at 42,369 SNP loci analyzed in the 298 soybean germplasm accessions. Data includes the SNP Locus Name, the NCBI Assay ID (ss#), the chromosome number (Chr) on which the SNP is located in the Williams 82 soybean whole genome sequence (Glyma 1.01 assembly, DOE, JGI http://www.phytozome.net/soybean) and the physical position in basepairs in the Glyma 1.01 assembly. [file 1471-2164-15-1-S5.xls]

## Sheet: Additional File 5
Locus Name	Submitted SNP ID	Chromosome No.	Physical position (bp)
BARC_1.01_Gm01_24939_A_G	715578788	1	24939
BARC_1.01_Gm01_25990_C_T	715578818	1	25990
BARC_1.01_Gm01_29658_A_G	715578923	1	29658
BARC_1.01_Gm01_30699_G_A	715578960	1	30699
BARC_1.01_Gm01_37005_C_T	715579193	1	37005
BARC_1.01_Gm01_38469_C_A	715579265	1	38469
BARC_1.01_Gm01_46360_A_G	715579576	1	46360
BARC_1.01_Gm01_49225_G_A	715579942	1	49225
BARC_1.01_Gm01_61178_C_T	715580755	1	61178
BARC_1.01_Gm01_81983_C_A	715580822	1	81983
BARC_1.01_Gm01_83295_A_G	715580828	1	83295
BARC_1.01_Gm01_90419_T_G	715580853	1	90419
BARC_1.01_Gm01_92502_A_G	715580861	1	92502
BARC_1.01_Gm01_96941_A_C	715580878	1	96941
BARC_1.01_Gm01_98352_T_C	715580885	1	98352
BARC-065659-19620	107930710	1	124787
BARC_1.01_Gm01_138835_A_G	715578496	1	138835
BARC_1.01_Gm01_148481_T_C	715578522	1	148481
BARC_1.01_Gm01_166873_A_C	715578587	1	166873
BARC_1.01_Gm01_183522_T_C	715578628	1	183522
BARC_1.01_Gm01_185356_C_T	715578633	1	185356
BARC_1.01_Gm01_186315_A_G	715578635	1	186315
BARC_1.01_Gm01_225650_G_A	715578726	1	225650
BARC_1.01_Gm01_234280_T_C	715578743	1	234280
BARC_1.01_Gm01_237375_G_A	715578754	1	237375
BARC_1.01_Gm01_243024_T_C	715578773	1	243024
BARC_1.01_Gm01_244270_C_T	715578777	1	244270
BARC_1.01_Gm01_245175_G_A	715578780	1	245175
BARC-059889-16199	107927468	1	246399
BARC_1.01_Gm01_281790_T_C	715578887	1	281790
BARC_1.01_Gm01_283678_T_G	715578894	1	283678
BARC_1.01_Gm01_334575_A_G	715579048	1	334575
BARC_1.01_Gm01_368192_G_A	715579185	1	368192
BARC_1.01_Gm01_377284_C_T	715579226	1	377284
BARC_1.01_Gm01_378771_A_G	715579235	1	378771
BARC_1.01_Gm01_382218_A_G	715579252	1	382218
BARC_1.01_Gm01_388778_G_T	715579281	1	388778
BARC_1.01_Gm01_402061_A_C	715579337	1	402061
BARC_1.01_Gm01_409172_A_C	715579366	1	409172
BARC_1.01_Gm01_423351_C_A	715579418	1	423351
BARC_1.01_Gm01_429794_G_A	715579444	1	429794
BARC_1.01_Gm01_432775_C_A	715579457	1	432775
BARC_1.01_Gm01_439582_A_G	715579484	1	439582
BARC_1.01_Gm01_452642_A_G	715579534	1	452642
BARC_1.01_Gm01_458882_G_A	715579556	1	458882
BARC_1.01_Gm01_465402_T_C	715579584	1	465402
BARC_1.01_Gm01_471125_G_A	715579660	1	471125
BARC_1.01_Gm01_472038_C_A	715579674	1	472038
BARC_1.01_Gm01_477469_G_A	715579733	1	477469
BARC_1.01_Gm01_510342_G_A	715580182	1	510342
BARC_1.01_Gm01_512110_G_T	715580199	1	512110
BARC_1.01_Gm01_554008_A_C	715580685	1	554008
BARC_1.01_Gm01_565991_A_C	715580737	1	565991
BARC_1.01_Gm01_571178_G_A	715580739	1	571178
BARC_1.01_Gm01_595259_T_C	715580748	1	595259
BARC_1.01_Gm01_683066_T_G	715580775	1	683066
BARC_1.01_Gm01_688663_A_G	715580778	1	688663
BARC_1.01_Gm01_700280_G_T	715580782	1	700280
BARC_1.01_Gm01_801585_A_G	715580815	1	801585
BARC_1.01_Gm01_807583_A_G	715580817	1	807583
BARC_1.01_Gm01_822979_A_G	715580823	1	822979
BARC_1.01_Gm01_832169_T_C	715580827	1	832169
BARC_1.01_Gm01_849807_A_C	715580833	1	849807
BARC_1.01_Gm01_861723_A_G	715580837	1	861723
BARC_1.01_Gm01_874910_G_A	715580841	1	874910
BARC_1.01_Gm01_901691_C_T	715580851	1	901691
BARC_1.01_Gm01_921063_G_A	715580859	1	921063
BARC_1.01_Gm01_925493_T_C	715580862	1	925493
BARC_1.01_Gm01_955547_T_C	715580871	1	955547
BARC_1.01_Gm01_963847_T_C	715580875	1	963847
BARC_1.01_Gm01_973781_T_C	715580881	1	973781
BARC_1.01_Gm01_979625_G_A	715580883	1	979625
BARC_1.01_Gm01_1006696_C_T	715578403	1	1006696
BARC_1.01_Gm01_1011674_T_G	715578406	1	1011674
BARC_1.01_Gm01_1013695_A_G	715578407	1	1013695
BARC-035199-07136	107919095	1	1031011
BARC_1.01_Gm01_1059407_T_C	715578418	1	1059407
BARC_1.01_Gm01_1101335_T_C	715578431	1	1101335
BARC_1.01_Gm01_1110822_C_T	715578435	1	1110822
BARC_1.01_Gm01_1241762_A_C	715578454	1	1241762
BARC_1.01_Gm01_1244765_A_C	715578456	1	1244765
BARC_1.01_Gm01_1254891_A_G	715578459	1	1254891
BARC_1.01_Gm01_1275418_C_T	715578461	1	1275418
BARC_1.01_Gm01_1279146_C_T	715578463	1	1279146
BARC_1.01_Gm01_1282140_C_T	715578465	1	1282140
BARC_1.01_Gm01_1306252_A_G	715578470	1	1306252
BARC_1.01_Gm01_1307763_C_A	715578472	1	1307763
BARC_1.01_Gm01_1314111_A_C	715578473	1	1314111
BARC_1.01_Gm01_1315010_A_G	715578474	1	1315010
BARC_1.01_Gm01_1319954_C_T	715578476	1	1319954
BARC_1.01_Gm01_1340781_T_C	715578481	1	1340781
BARC_1.01_Gm01_1342929_T_C	715578482	1	1342929
BARC_1.01_Gm01_1344976_A_G	715578484	1	1344976
BARC_1.01_Gm01_1349592_A_G	715578485	1	1349592
BARC_1.01_Gm01_1355473_C_T	715578487	1	1355473
BARC_1.01_Gm01_1378673_T_C	715578492	1	1378673
BARC-010419-00630	107914073	1	1384803
BARC_1.01_Gm01_1389979_A_G	715578497	1	1389979
BARC_1.01_Gm01_1402462_T_C	715578499	1	1402462
BARC_1.01_Gm01_1407841_G_A	715578503	1	1407841
BARC_1.01_Gm01_1422373_T_G	715578506	1	1422373
BARC_1.01_Gm01_1424071_A_G	715578507	1	1424071
BARC_1.01_Gm01_1428598_T_G	715578509	1	1428598
BARC_1.01_Gm01_1479342_C_T	715578520	1	1479342
BARC_1.01_Gm01_1486278_A_G	715578523	1	1486278
BARC_1.01_Gm01_1487911_C_T	715578525	1	1487911
BARC-038883-07384	107919439	1	1490764
BARC_1.01_Gm01_1494600_C_T	715578529	1	1494600
BARC_1.01_Gm01_1497925_A_G	715578532	1	1497925
BARC_1.01_Gm01_1502816_G_A	715578533	1	1502816
BARC_1.01_Gm01_1512759_A_G	715578536	1	1512759
BARC_1.01_Gm01_1517759_G_A	715578538	1	1517759
BARC_1.01_Gm01_1520839_A_C	715578540	1	1520839
BARC_1.01_Gm01_1525984_T_C	715578543	1	1525984
BARC_1.01_Gm01_1532784_T_C	715578545	1	1532784
BARC_1.01_Gm01_1535892_G_T	715578547	1	1535892
BARC_1.01_Gm01_1537875_A_G	715578550	1	1537875
BARC_1.01_Gm01_1545086_A_G	715578552	1	1545086
BARC_1.01_Gm01_1553914_C_T	715578554	1	1553914
BARC_1.01_Gm01_1557123_G_T	715578556	1	1557123
BARC_1.01_Gm01_1560069_T_G	715578558	1	1560069
BARC_1.01_Gm01_1584120_T_G	715578563	1	1584120
BARC_1.01_Gm01_1604217_C_T	715578568	1	1604217
BARC_1.01_Gm01_1612084_C_T	715578571	1	1612084
BARC_1.01_Gm01_1620778_A_G	715578574	1	1620778
BARC_1.01_Gm01_1623069_C_T	715578575	1	1623069
BARC_1.01_Gm01_1628135_C_T	715578578	1	1628135
BARC_1.01_Gm01_1653315_T_C	715578584	1	1653315
BARC_1.01_Gm01_1674562_T_C	715578589	1	1674562
BARC_1.01_Gm01_1695799_C_T	715578593	1	1695799
BARC_1.01_Gm01_1721205_G_A	715578603	1	1721205
BARC-045297-08928	107920733	1	1744794
BARC_1.01_Gm01_1755954_T_C	715578613	1	1755954
BARC_1.01_Gm01_1785653_C_T	715578619	1	1785653
BARC_1.01_Gm01_1795962_A_G	715578621	1	1795962
BARC_1.01_Gm01_1803469_G_T	715578622	1	1803469
BARC_1.01_Gm01_1866404_T_C	715578636	1	1866404
BARC_1.01_Gm01_1878290_A_G	715578639	1	1878290
BARC_1.01_Gm01_1881050_G_A	715578640	1	1881050
BARC_1.01_Gm01_1887205_G_A	715578642	1	1887205
BARC_1.01_Gm01_1888970_T_G	715578643	1	1888970
BARC_1.01_Gm01_1902269_T_C	715578647	1	1902269
BARC_1.01_Gm01_1904964_T_G	715578648	1	1904964
BARC_1.01_Gm01_1936523_T_C	715578656	1	1936523
BARC_1.01_Gm01_1989118_C_T	715578665	1	1989118
BARC_1.01_Gm01_2009015_G_T	715578669	1	2009015
BARC_1.01_Gm01_2036901_T_C	715578673	1	2036901
BARC_1.01_Gm01_2040590_A_G	715578675	1	2040590
BARC_1.01_Gm01_2057631_A_C	715578682	1	2057631
BARC_1.01_Gm01_2063290_T_C	715578683	1	2063290
BARC_1.01_Gm01_2099803_A_G	715578689	1	2099803
BARC_1.01_Gm01_2124091_C_T	715578694	1	2124091
BARC_1.01_Gm01_2133909_T_C	715578698	1	2133909
BARC_1.01_Gm01_2177956_T_C	715578701	1	2177956
BARC_1.01_Gm01_2182016_A_G	715578703	1	2182016
BARC_1.01_Gm01_2188771_C_T	715578706	1	2188771
BARC_1.01_Gm01_2189703_C_T	715578707	1	2189703
BARC_1.01_Gm01_2199809_C_T	715578709	1	2199809
BARC-016475-02622	107915391	1	2205923
BARC_1.01_Gm01_2212455_A_G	715578714	1	2212455
BARC_1.01_Gm01_2218584_C_T	715578716	1	2218584
BARC_1.01_Gm01_2223826_T_C	715578717	1	2223826
BARC_1.01_Gm01_2239666_A_G	715578722	1	2239666
BARC_1.01_Gm01_2267573_T_C	715578728	1	2267573
BARC_1.01_Gm01_2268894_C_T	715578729	1	2268894
BARC_1.01_Gm01_2272763_G_A	715578730	1	2272763
BARC_1.01_Gm01_2277634_C_A	715578731	1	2277634
BARC-015477-01982	107913036	1	2280746
BARC_1.01_Gm01_2289368_A_G	715578734	1	2289368
BARC-056093-14075	107925278	1	2345457
BARC_1.01_Gm01_2348223_A_C	715578746	1	2348223
BARC_1.01_Gm01_2357590_T_C	715578750	1	2357590
BARC_1.01_Gm01_2371054_A_G	715578752	1	2371054
BARC_1.01_Gm01_2374147_T_G	715578755	1	2374147
BARC_1.01_Gm01_2414338_G_T	715578768	1	2414338
BARC_1.01_Gm01_2419868_A_G	715578770	1	2419868
BARC_1.01_Gm01_2424264_T_G	715578771	1	2424264
BARC_1.01_Gm01_2482444_T_C	715578787	1	2482444
BARC_1.01_Gm01_2499551_T_C	715578790	1	2499551
BARC_1.01_Gm01_2516113_A_G	715578794	1	2516113
BARC_1.01_Gm01_2518132_T_G	715578795	1	2518132
BARC_1.01_Gm01_2548730_T_C	715578799	1	2548730
BARC_1.01_Gm01_2553004_C_T	715578801	1	2553004
BARC_1.01_Gm01_2573573_G_T	715578805	1	2573573
BARC_1.01_Gm01_2585749_A_C	715578810	1	2585749
BARC_1.01_Gm01_2589250_G_A	715578812	1	2589250
BARC_1.01_Gm01_2594163_T_G	715578815	1	2594163
BARC_1.01_Gm01_2595556_G_A	715578816	1	2595556
BARC_1.01_Gm01_2598445_A_G	715578817	1	2598445
BARC_1.01_Gm01_2601302_G_T	715578820	1	2601302
BARC_1.01_Gm01_2610177_T_C	715578822	1	2610177
BARC_1.01_Gm01_2619729_G_T	715578826	1	2619729
BARC_1.01_Gm01_2620970_T_C	715578827	1	2620970
BARC_1.01_Gm01_2638291_T_C	715578832	1	2638291
BARC_1.01_Gm01_2675653_C_T	715578838	1	2675653
BARC_1.01_Gm01_2689421_T_C	715578842	1	2689421
BARC-024477-04900	107917465	1	2699275
BARC_1.01_Gm01_2708722_C_T	715578848	1	2708722
BARC_1.01_Gm01_2737250_A_G	715578856	1	2737250
BARC_1.01_Gm01_2739177_G_T	715578858	1	2739177
BARC_1.01_Gm01_2747136_A_C	715578860	1	2747136
BARC_1.01_Gm01_2753052_C_T	715578862	1	2753052
BARC_1.01_Gm01_2762313_G_A	715578865	1	2762313
BARC_1.01_Gm01_2774196_A_G	715578870	1	2774196
BARC_1.01_Gm01_2775786_C_T	715578872	1	2775786
BARC_1.01_Gm01_2780300_A_G	715578874	1	2780300
BARC_1.01_Gm01_2785930_G_A	715578876	1	2785930
BARC_1.01_Gm01_2796446_A_G	715578879	1	2796446
BARC_1.01_Gm01_2809603_T_G	715578882	1	2809603
BARC_1.01_Gm01_2813785_C_T	715578885	1	2813785
BARC_1.01_Gm01_2898622_A_G	715578907	1	2898622
BARC_1.01_Gm01_2928374_C_A	715578913	1	2928374
BARC_1.01_Gm01_3014992_C_A	715578941	1	3014992
BARC_1.01_Gm01_3016694_A_G	715578942	1	3016694
BARC_1.01_Gm01_3021902_G_A	715578946	1	3021902
BARC_1.01_Gm01_3035287_T_C	715578951	1	3035287
BARC_1.01_Gm01_3055492_A_G	715578954	1	3055492
BARC_1.01_Gm01_3063603_T_G	715578957	1	3063603
BARC_1.01_Gm01_3083398_C_T	715578964	1	3083398
BARC_1.01_Gm01_3112052_T_C	715578972	1	3112052
BARC_1.01_Gm01_3121012_T_G	715578975	1	3121012
BARC_1.01_Gm01_3145235_T_C	715578982	1	3145235
BARC_1.01_Gm01_3146865_A_C	715578983	1	3146865
BARC_1.01_Gm01_3161613_C_T	715578986	1	3161613
BARC_1.01_Gm01_3163236_G_A	715578987	1	3163236
BARC_1.01_Gm01_3221969_C_A	715579001	1	3221969
BARC_1.01_Gm01_3260769_C_T	715579012	1	3260769
BARC_1.01_Gm01_3266074_T_C	715579013	1	3266074
BARC_1.01_Gm01_3275340_T_C	715579018	1	3275340
BARC_1.01_Gm01_3281127_A_G	715579021	1	3281127
BARC_1.01_Gm01_3285186_A_C	715579023	1	3285186
BARC_1.01_Gm01_3289948_G_A	715579025	1	3289948
BARC_1.01_Gm01_3297577_C_T	715579027	1	3297577
BARC_1.01_Gm01_3298732_C_T	715579028	1	3298732
BARC_1.01_Gm01_3300360_T_C	715579029	1	3300360
BARC_1.01_Gm01_3305054_T_G	715579032	1	3305054
BARC_1.01_Gm01_3307904_A_G	715579033	1	3307904
BARC_1.01_Gm01_3318347_G_A	715579037	1	3318347
BARC_1.01_Gm01_3321534_A_C	715579038	1	3321534
BARC_1.01_Gm01_3327321_A_C	715579040	1	3327321
BARC_1.01_Gm01_3329900_C_T	715579042	1	3329900
BARC_1.01_Gm01_3339814_T_C	715579044	1	3339814
BARC_1.01_Gm01_3361120_G_A	715579053	1	3361120
BARC_1.01_Gm01_3363641_T_C	715579054	1	3363641
BARC_1.01_Gm01_3367768_A_C	715579055	1	3367768
BARC_1.01_Gm01_3372977_A_C	715579057	1	3372977
BARC_1.01_Gm01_3390236_T_C	715579060	1	3390236
BARC_1.01_Gm01_3400641_G_A	715579065	1	3400641
BARC_1.01_Gm01_3412546_T_G	715579069	1	3412546
BARC_1.01_Gm01_3432514_C_T	715579073	1	3432514
BARC_1.01_Gm01_3458582_T_C	715579081	1	3458582
BARC_1.01_Gm01_3483807_C_T	715579089	1	3483807
BARC_1.01_Gm01_3507108_C_T	715579100	1	3507108
BARC_1.01_Gm01_3512849_C_T	715579102	1	3512849
BARC_1.01_Gm01_3519206_T_C	715579104	1	3519206
BARC_1.01_Gm01_3524502_G_T	715579107	1	3524502
BARC-017963-02483	107913169	1	3537384
BARC_1.01_Gm01_3550562_G_A	715579118	1	3550562
BARC_1.01_Gm01_3560297_T_C	715579123	1	3560297
BARC_1.01_Gm01_3562750_A_G	715579125	1	3562750
BARC_1.01_Gm01_3567424_A_G	715579127	1	3567424
BARC_1.01_Gm01_3569587_G_A	715579129	1	3569587
BARC_1.01_Gm01_3571070_T_C	715579131	1	3571070
BARC_1.01_Gm01_3573916_C_A	715579132	1	3573916
BARC_1.01_Gm01_3578137_T_G	715579135	1	3578137
BARC_1.01_Gm01_3581854_G_T	715579138	1	3581854
BARC_1.01_Gm01_3583471_C_T	715579139	1	3583471
BARC_1.01_Gm01_3585713_C_A	715579141	1	3585713
BARC_1.01_Gm01_3593836_T_G	715579145	1	3593836
BARC_1.01_Gm01_3596804_A_C	715579147	1	3596804
BARC_1.01_Gm01_3610068_T_G	715579153	1	3610068
BARC_1.01_Gm01_3617837_C_T	715579156	1	3617837
BARC_1.01_Gm01_3620908_C_T	715579157	1	3620908
BARC_1.01_Gm01_3638269_G_A	715579164	1	3638269
BARC_1.01_Gm01_3644194_C_T	715579168	1	3644194
BARC_1.01_Gm01_3664834_T_C	715579174	1	3664834
BARC_1.01_Gm01_3666692_A_G	715579176	1	3666692
BARC_1.01_Gm01_3668496_T_C	715579177	1	3668496
BARC-040201-07681	107919715	1	3674577
BARC_1.01_Gm01_3677989_A_G	715579183	1	3677989
BARC_1.01_Gm01_3713345_A_G	715579198	1	3713345
BARC_1.01_Gm01_3715007_G_A	715579200	1	3715007
BARC_1.01_Gm01_3716399_T_C	715579201	1	3716399
BARC_1.01_Gm01_3744200_G_T	715579213	1	3744200
BARC_1.01_Gm01_3745276_G_A	715579214	1	3745276
BARC_1.01_Gm01_3746962_G_A	715579216	1	3746962
BARC_1.01_Gm01_3762803_A_G	715579221	1	3762803
BARC_1.01_Gm01_3768106_A_G	715579222	1	3768106
BARC_1.01_Gm01_3770764_A_C	715579224	1	3770764
BARC_1.01_Gm01_3775600_C_A	715579228	1	3775600
BARC_1.01_Gm01_3778803_G_A	715579230	1	3778803
BARC_1.01_Gm01_3780479_C_T	715579231	1	3780479
BARC_1.01_Gm01_3782133_T_G	715579232	1	3782133
BARC_1.01_Gm01_3783724_T_C	715579233	1	3783724
BARC_1.01_Gm01_3794977_T_C	715579239	1	3794977
BARC_1.01_Gm01_3807804_G_A	715579244	1	3807804
BARC_1.01_Gm01_3809034_T_C	715579246	1	3809034
BARC_1.01_Gm01_3815736_A_C	715579249	1	3815736
BARC_1.01_Gm01_3832790_G_T	715579255	1	3832790
BARC_1.01_Gm01_3838841_C_A	715579256	1	3838841
BARC_1.01_Gm01_3840559_T_C	715579258	1	3840559
BARC_1.01_Gm01_3842574_T_C	715579260	1	3842574
BARC_1.01_Gm01_3849981_C_T	715579268	1	3849981
BARC_1.01_Gm01_3854003_A_G	715579270	1	3854003
BARC_1.01_Gm01_3892595_C_T	715579284	1	3892595
BARC_1.01_Gm01_3896555_A_G	715579286	1	3896555
BARC_1.01_Gm01_3905200_A_G	715579291	1	3905200
BARC_1.01_Gm01_3910902_A_G	715579294	1	3910902
BARC_1.01_Gm01_3926083_T_C	715579299	1	3926083
BARC_1.01_Gm01_3934997_A_G	715579303	1	3934997
BARC_1.01_Gm01_3965066_T_C	715579313	1	3965066
BARC_1.01_Gm01_3973817_A_G	715579316	1	3973817
BARC_1.01_Gm01_3994472_G_A	715579324	1	3994472
BARC_1.01_Gm01_4002275_A_G	715579327	1	4002275
BARC_1.01_Gm01_4009261_G_A	715579330	1	4009261
BARC_1.01_Gm01_4013321_T_C	715579332	1	4013321
BARC_1.01_Gm01_4015109_A_G	715579333	1	4015109
BARC_1.01_Gm01_4019326_T_C	715579335	1	4019326
BARC_1.01_Gm01_4021131_A_G	715579338	1	4021131
BARC_1.01_Gm01_4040736_T_G	715579343	1	4040736
BARC_1.01_Gm01_4045456_G_A	715579345	1	4045456
BARC_1.01_Gm01_4048396_C_T	715579347	1	4048396
BARC_1.01_Gm01_4053080_G_A	715579351	1	4053080
BARC_1.01_Gm01_4056360_A_G	715579353	1	4056360
BARC_1.01_Gm01_4071873_T_C	715579357	1	4071873
BARC_1.01_Gm01_4079992_C_T	715579360	1	4079992
BARC_1.01_Gm01_4083697_A_G	715579362	1	4083697
BARC_1.01_Gm01_4089325_T_C	715579364	1	4089325
BARC_1.01_Gm01_4090869_G_A	715579365	1	4090869
BARC_1.01_Gm01_4095760_G_T	715579368	1	4095760
BARC_1.01_Gm01_4107932_C_T	715579372	1	4107932
BARC_1.01_Gm01_4114838_T_C	715579375	1	4114838
BARC_1.01_Gm01_4118990_T_C	715579377	1	4118990
BARC_1.01_Gm01_4120447_C_T	715579379	1	4120447
BARC_1.01_Gm01_4142391_T_C	715579385	1	4142391
BARC_1.01_Gm01_4144585_A_G	715579386	1	4144585
BARC_1.01_Gm01_4186936_C_T	715579400	1	4186936
BARC_1.01_Gm01_4195741_C_T	715579403	1	4195741
BARC_1.01_Gm01_4208616_C_T	715579408	1	4208616
BARC_1.01_Gm01_4213351_T_C	715579410	1	4213351
BARC_1.01_Gm01_4219169_T_C	715579412	1	4219169
BARC_1.01_Gm01_4264556_A_G	715579428	1	4264556
BARC_1.01_Gm01_4267470_A_G	715579430	1	4267470
BARC_1.01_Gm01_4276007_T_C	715579432	1	4276007
BARC_1.01_Gm01_4284360_A_G	715579436	1	4284360
BARC_1.01_Gm01_4290839_A_G	715579441	1	4290839
BARC_1.01_Gm01_4314337_G_A	715579451	1	4314337
BARC-030973-06982	107918851	1	4324215
BARC_1.01_Gm01_4338915_T_C	715579461	1	4338915
BARC_1.01_Gm01_4344574_G_A	715579464	1	4344574
BARC_1.01_Gm01_4352725_T_C	715579468	1	4352725
BARC_1.01_Gm01_4365237_T_C	715579472	1	4365237
BARC_1.01_Gm01_4372542_C_T	715579475	1	4372542
BARC_1.01_Gm01_4386858_A_G	715579481	1	4386858
BARC_1.01_Gm01_4410459_G_T	715579489	1	4410459
BARC_1.01_Gm01_4417151_A_G	715579491	1	4417151
BARC_1.01_Gm01_4420826_T_C	715579493	1	4420826
BARC_1.01_Gm01_4437651_C_T	715579499	1	4437651
BARC_1.01_Gm01_4442989_C_T	715579501	1	4442989
BARC_1.01_Gm01_4445283_C_A	715579503	1	4445283
BARC_1.01_Gm01_4451210_A_G	715579505	1	4451210
BARC_1.01_Gm01_4458303_G_A	715579508	1	4458303
BARC_1.01_Gm01_4460492_G_A	715579509	1	4460492
BARC_1.01_Gm01_4474392_A_G	715579515	1	4474392
BARC_1.01_Gm01_4488369_C_T	715579521	1	4488369
BARC_1.01_Gm01_4514553_C_T	715579526	1	4514553
BARC_1.01_Gm01_4515660_C_A	715579527	1	4515660
BARC_1.01_Gm01_4517478_T_C	715579529	1	4517478
BARC_1.01_Gm01_4518923_T_C	715579530	1	4518923
BARC_1.01_Gm01_4532179_C_A	715579536	1	4532179
BARC_1.01_Gm01_4554579_T_G	715579545	1	4554579
BARC_1.01_Gm01_4565065_G_A	715579548	1	4565065
BARC_1.01_Gm01_4578464_A_G	715579551	1	4578464
BARC_1.01_Gm01_4582570_A_C	715579554	1	4582570
BARC_1.01_Gm01_4595776_G_A	715579559	1	4595776
BARC_1.01_Gm01_4615353_G_A	715579566	1	4615353
BARC_1.01_Gm01_4617466_C_T	715579567	1	4617466
BARC_1.01_Gm01_4628251_A_C	715579571	1	4628251
BARC_1.01_Gm01_4634345_A_C	715579573	1	4634345
BARC_1.01_Gm01_4635774_G_A	715579575	1	4635774
BARC_1.01_Gm01_4642545_A_G	715579578	1	4642545
BARC_1.01_Gm01_4654310_T_G	715579585	1	4654310
BARC_1.01_Gm01_4659943_C_T	715579595	1	4659943
BARC_1.01_Gm01_4662444_A_G	715579600	1	4662444
BARC_1.01_Gm01_4694538_A_G	715579636	1	4694538
BARC_1.01_Gm01_4720160_C_T	715579672	1	4720160
BARC_1.01_Gm01_4726775_C_A	715579689	1	4726775
BARC_1.01_Gm01_4740115_T_C	715579712	1	4740115
BARC_1.01_Gm01_4751264_T_C	715579718	1	4751264
BARC_1.01_Gm01_4758971_G_A	715579721	1	4758971
BARC_1.01_Gm01_4767509_T_C	715579727	1	4767509
BARC_1.01_Gm01_4775969_A_G	715579734	1	4775969
BARC_1.01_Gm01_4777842_G_A	715579736	1	4777842
BARC_1.01_Gm01_4808173_C_T	715579784	1	4808173
BARC-060833-16926	107928195	1	4832037
BARC_1.01_Gm01_4835798_T_C	715579835	1	4835798
BARC_1.01_Gm01_4840458_G_T	715579844	1	4840458
BARC_1.01_Gm01_4841672_T_C	715579846	1	4841672
BARC_1.01_Gm01_4843336_G_A	715579850	1	4843336
BARC_1.01_Gm01_4866304_C_T	715579885	1	4866304
BARC_1.01_Gm01_4871087_T_C	715579892	1	4871087
BARC_1.01_Gm01_4873676_C_T	715579900	1	4873676
BARC_1.01_Gm01_4912239_G_A	715579934	1	4912239
BARC_1.01_Gm01_4915247_A_G	715579935	1	4915247
BARC_1.01_Gm01_4926220_T_C	715579947	1	4926220
BARC_1.01_Gm01_4933149_T_G	715579960	1	4933149
BARC_1.01_Gm01_4943084_G_A	715579984	1	4943084
BARC_1.01_Gm01_4954587_A_G	715579999	1	4954587
BARC_1.01_Gm01_4956371_T_C	715580002	1	4956371
BARC_1.01_Gm01_4971018_A_C	715580026	1	4971018
BARC_1.01_Gm01_4975775_T_C	715580033	1	4975775
BARC_1.01_Gm01_4991694_C_A	715580049	1	4991694
BARC_1.01_Gm01_5044640_G_A	715580115	1	5044640
BARC-052429-11439	107923139	1	5110383
BARC_1.01_Gm01_5111010_G_A	715580191	1	5111010
BARC_1.01_Gm01_5115858_A_G	715580195	1	5115858
BARC_1.01_Gm01_5127125_G_A	715580207	1	5127125
BARC_1.01_Gm01_5144235_T_C	715580229	1	5144235
BARC_1.01_Gm01_5159361_A_G	715580248	1	5159361
BARC_1.01_Gm01_5178808_C_A	715580278	1	5178808
BARC_1.01_Gm01_5181999_T_C	715580285	1	5181999
BARC_1.01_Gm01_5184261_A_C	715580293	1	5184261
BARC_1.01_Gm01_5185307_T_C	715580296	1	5185307
BARC_1.01_Gm01_5201726_C_T	715580319	1	5201726
BARC_1.01_Gm01_5206625_T_C	715580323	1	5206625
BARC_1.01_Gm01_5209506_A_C	715580324	1	5209506
BARC_1.01_Gm01_5211157_C_T	715580327	1	5211157
BARC_1.01_Gm01_5238004_A_G	715580349	1	5238004
BARC_1.01_Gm01_5239187_G_A	715580351	1	5239187
BARC_1.01_Gm01_5247920_T_C	715580360	1	5247920
BARC-065311-19328	107930418	1	5251984
BARC_1.01_Gm01_5273370_C_T	715580393	1	5273370
BARC_1.01_Gm01_5300057_T_C	715580423	1	5300057
BARC_1.01_Gm01_5325304_C_T	715580437	1	5325304
BARC_1.01_Gm01_5420897_C_T	715580526	1	5420897
BARC_1.01_Gm01_5453015_T_G	715580578	1	5453015
BARC_1.01_Gm01_5555585_C_T	715580702	1	5555585
BARC_1.01_Gm01_5598125_T_C	715580735	1	5598125
BARC_1.01_Gm01_5633908_A_G	715580736	1	5633908
BARC_1.01_Gm01_5716473_G_A	715580740	1	5716473
BARC_1.01_Gm01_5777303_T_C	715580742	1	5777303
BARC_1.01_Gm01_5888484_T_C	715580746	1	5888484
BARC_1.01_Gm01_5936538_C_T	715580747	1	5936538
BARC_1.01_Gm01_5974033_G_A	715580749	1	5974033
BARC-054039-12271	107923810	1	6015435
BARC_1.01_Gm01_6038998_C_T	715580752	1	6038998
BARC_1.01_Gm01_6092512_T_C	715580754	1	6092512
BARC-065083-19095	107930187	1	6093163
BARC_1.01_Gm01_6136784_A_G	715580756	1	6136784
BARC_1.01_Gm01_6179933_G_A	715580757	1	6179933
BARC-065771-19744	107930834	1	6181303
BARC_1.01_Gm01_6227621_G_A	715580758	1	6227621
BARC_1.01_Gm01_6271150_C_T	715580759	1	6271150
BARC_1.01_Gm01_6376529_G_A	715580763	1	6376529
BARC_1.01_Gm01_6415043_G_T	715580764	1	6415043
BARC_1.01_Gm01_6498541_A_G	715580766	1	6498541
BARC_1.01_Gm01_6524953_C_T	715580767	1	6524953
BARC_1.01_Gm01_6600601_G_A	715580769	1	6600601
BARC_1.01_Gm01_6623855_G_A	715580770	1	6623855
BARC_1.01_Gm01_6694936_T_G	715580772	1	6694936
BARC_1.01_Gm01_6725300_G_A	715580773	1	6725300
BARC_1.01_Gm01_6754321_G_A	715580774	1	6754321
BARC_1.01_Gm01_6835270_G_A	715580776	1	6835270
BARC-065407-19442	107930532	1	6841700
BARC_1.01_Gm01_6907127_T_G	715580779	1	6907127
BARC_1.01_Gm01_6984873_T_C	715580781	1	6984873
BARC_1.01_Gm01_7052156_A_G	715580784	1	7052156
BARC-031705-07216	107913693	1	7078202
BARC_1.01_Gm01_7148177_A_G	715580788	1	7148177
BARC_1.01_Gm01_7224118_G_A	715580789	1	7224118
BARC_1.01_Gm01_7292162_T_C	715580790	1	7292162
BARC_1.01_Gm01_7346410_G_A	715580792	1	7346410
BARC_1.01_Gm01_7368962_G_A	715580793	1	7368962
BARC_1.01_Gm01_7411422_T_C	715580795	1	7411422
BARC_1.01_Gm01_7449176_G_T	715580796	1	7449176
BARC_1.01_Gm01_7476077_C_T	715580797	1	7476077
BARC_1.01_Gm01_7507993_A_G	715580798	1	7507993
BARC_1.01_Gm01_7544242_A_G	715580799	1	7544242
BARC_1.01_Gm01_7599113_T_C	715580801	1	7599113
BARC_1.01_Gm01_7629800_A_G	715580802	1	7629800
BARC_1.01_Gm01_7659177_T_C	715580803	1	7659177
BARC_1.01_Gm01_7683057_G_T	715580804	1	7683057
BARC_1.01_Gm01_7775299_G_A	715580807	1	7775299
BARC_1.01_Gm01_7817320_A_G	715580808	1	7817320
BARC_1.01_Gm01_7912184_T_C	715580812	1	7912184
BARC_1.01_Gm01_7948420_C_T	715580813	1	7948420
BARC_1.01_Gm01_7992623_C_T	715580814	1	7992623
BARC_1.01_Gm01_8029354_G_A	715580816	1	8029354
BARC_1.01_Gm01_8099855_T_C	715580819	1	8099855
BARC_1.01_Gm01_8151316_A_G	715580820	1	8151316
BARC_1.01_Gm01_8237173_A_G	715580824	1	8237173
BARC_1.01_Gm01_8338593_T_C	715580829	1	8338593
BARC_1.01_Gm01_8383833_A_G	715580830	1	8383833
BARC_1.01_Gm01_8484147_T_C	715580832	1	8484147
BARC_1.01_Gm01_8539700_A_G	715580834	1	8539700
BARC_1.01_Gm01_8601858_C_T	715580836	1	8601858
BARC_1.01_Gm01_8641430_C_T	715580838	1	8641430
BARC_1.01_Gm01_8674202_A_C	715580839	1	8674202
BARC_1.01_Gm01_8721909_C_T	715580840	1	8721909
BARC-063183-18261	107929432	1	8724214
BARC_1.01_Gm01_8750499_A_C	715580842	1	8750499
BARC_1.01_Gm01_8793306_T_C	715580843	1	8793306
BARC_1.01_Gm01_8822487_T_C	715580844	1	8822487
BARC_1.01_Gm01_8845965_T_C	715580845	1	8845965
BARC-064615-18752	107929968	1	8886102
BARC_1.01_Gm01_8933345_C_T	715580848	1	8933345
BARC_1.01_Gm01_8964201_T_C	715580849	1	8964201
BARC-050855-09932	107922556	1	9014474
BARC_1.01_Gm01_9040010_G_A	715580852	1	9040010
BARC_1.01_Gm01_9170277_A_G	715580857	1	9170277
BARC_1.01_Gm01_9207793_T_C	715580858	1	9207793
BARC_1.01_Gm01_9235132_G_A	715580860	1	9235132
BARC_1.01_Gm01_9264606_A_G	715580863	1	9264606
BARC_1.01_Gm01_9305696_A_C	715580864	1	9305696
BARC_1.01_Gm01_9361366_T_C	715580865	1	9361366
BARC_1.01_Gm01_9440429_G_A	715580867	1	9440429
BARC_1.01_Gm01_9483101_T_C	715580868	1	9483101
BARC_1.01_Gm01_9629853_T_C	715580874	1	9629853
BARC_1.01_Gm01_9658162_A_G	715580876	1	9658162
BARC_1.01_Gm01_9686863_A_G	715580877	1	9686863
BARC_1.01_Gm01_9714061_A_G	715580879	1	9714061
BARC_1.01_Gm01_9772578_C_A	715580882	1	9772578
BARC_1.01_Gm01_9843399_C_T	715580886	1	9843399
BARC-062235-17726	107928898	1	9901199
BARC_1.01_Gm01_9928013_A_G	715580888	1	9928013
BARC_1.01_Gm01_9967172_G_A	715580889	1	9967172
BARC_1.01_Gm01_10015701_G_A	715578401	1	10015701
BARC_1.01_Gm01_10052330_C_T	715578402	1	10052330
BARC_1.01_Gm01_10074809_T_C	715578404	1	10074809
BARC-024873-10352	107917759	1	10141765
BARC_1.01_Gm01_10178219_A_G	715578409	1	10178219
BARC_1.01_Gm01_10238435_G_T	715578410	1	10238435
BARC_1.01_Gm01_10274656_T_C	715578411	1	10274656
BARC_1.01_Gm01_10429344_T_C	715578413	1	10429344
BARC_1.01_Gm01_10519570_A_G	715578417	1	10519570
BARC_1.01_Gm01_10596580_G_A	715578419	1	10596580
BARC_1.01_Gm01_10645006_C_T	715578420	1	10645006
BARC_1.01_Gm01_10697006_C_T	715578422	1	10697006
BARC_1.01_Gm01_10736884_T_C	715578423	1	10736884
BARC-064089-18553	107929744	1	10756411
BARC-015055-02546	107913021	1	10767929
BARC_1.01_Gm01_10794527_T_C	715578426	1	10794527
BARC_1.01_Gm01_10940759_A_G	715578429	1	10940759
BARC_1.01_Gm01_11047155_T_C	715578432	1	11047155
BARC_1.01_Gm01_11125656_T_C	715578436	1	11125656
BARC_1.01_Gm01_11161689_G_A	715578437	1	11161689
BARC_1.01_Gm01_11238861_A_G	715578438	1	11238861
BARC_1.01_Gm01_11262073_C_T	715578439	1	11262073
BARC_1.01_Gm01_11427007_A_G	715578441	1	11427007
BARC_1.01_Gm01_11578448_A_G	715578443	1	11578448
BARC_1.01_Gm01_11681921_A_C	715578444	1	11681921
BARC_1.01_Gm01_11835461_T_C	715578446	1	11835461
BARC_1.01_Gm01_11904297_T_C	715578448	1	11904297
BARC_1.01_Gm01_12231584_G_A	715578452	1	12231584
BARC_1.01_Gm01_12853172_C_T	715578466	1	12853172
BARC_1.01_Gm01_12902650_G_A	715578467	1	12902650
BARC_1.01_Gm01_13063284_C_T	715578471	1	13063284
BARC_1.01_Gm01_13328966_G_T	715578479	1	13328966
BARC_1.01_Gm01_13374753_A_G	715578480	1	13374753
BARC_1.01_Gm01_13782300_A_G	715578491	1	13782300
BARC_1.01_Gm01_13829876_T_C	715578493	1	13829876
BARC_1.01_Gm01_13861912_T_C	715578495	1	13861912
BARC_1.01_Gm01_13968368_C_T	715578498	1	13968368
BARC_1.01_Gm01_14032461_T_C	715578500	1	14032461
BARC_1.01_Gm01_14065084_G_A	715578502	1	14065084
BARC_1.01_Gm01_14097047_T_C	715578504	1	14097047
BARC_1.01_Gm01_14222617_C_T	715578505	1	14222617
BARC_1.01_Gm01_14315930_G_A	715578511	1	14315930
BARC-051167-11023	107922723	1	14380629
BARC-056421-14329	107925527	1	14437087
BARC_1.01_Gm01_14537350_C_T	715578515	1	14537350
BARC_1.01_Gm01_14599880_T_C	715578516	1	14599880
BARC_1.01_Gm01_14635839_C_A	715578517	1	14635839
BARC_1.01_Gm01_14777200_A_G	715578519	1	14777200
BARC_1.01_Gm01_14818197_C_T	715578521	1	14818197
BARC_1.01_Gm01_14866332_C_A	715578524	1	14866332
BARC_1.01_Gm01_14889646_C_T	715578526	1	14889646
BARC_1.01_Gm01_14910545_C_A	715578528	1	14910545
BARC_1.01_Gm01_14955903_A_C	715578531	1	14955903
BARC_1.01_Gm01_15078013_C_T	715578535	1	15078013
BARC_1.01_Gm01_15183525_T_C	715578539	1	15183525
BARC_1.01_Gm01_15211373_T_C	715578541	1	15211373
BARC_1.01_Gm01_15479696_A_G	715578553	1	15479696
BARC_1.01_Gm01_15588373_G_A	715578557	1	15588373
BARC_1.01_Gm01_15737613_A_G	715578560	1	15737613
BARC_1.01_Gm01_15851740_A_C	715578564	1	15851740
BARC_1.01_Gm01_15940461_A_C	715578566	1	15940461
BARC_1.01_Gm01_16051744_C_T	715578569	1	16051744
BARC_1.01_Gm01_16254492_C_A	715578576	1	16254492
BARC_1.01_Gm01_16319888_C_T	715578579	1	16319888
BARC_1.01_Gm01_16388569_G_A	715578580	1	16388569
BARC_1.01_Gm01_16439482_T_C	715578582	1	16439482
BARC_1.01_Gm01_16483318_A_G	715578583	1	16483318
BARC_1.01_Gm01_16610088_T_C	715578586	1	16610088
BARC_1.01_Gm01_16841932_G_T	715578590	1	16841932
BARC_1.01_Gm01_17053851_C_T	715578596	1	17053851
BARC_1.01_Gm01_17280704_C_A	715578604	1	17280704
BARC_1.01_Gm01_17323929_C_T	715578606	1	17323929
BARC_1.01_Gm01_17379113_G_A	715578608	1	17379113
BARC_1.01_Gm01_18424210_C_T	715578630	1	18424210
BARC_1.01_Gm01_18474039_G_T	715578631	1	18474039
BARC_1.01_Gm01_18915610_T_C	715578644	1	18915610
BARC_1.01_Gm01_18974543_C_T	715578645	1	18974543
BARC_1.01_Gm01_19121768_A_G	715578650	1	19121768
BARC_1.01_Gm01_19222371_A_G	715578652	1	19222371
BARC_1.01_Gm01_19378972_T_G	715578657	1	19378972
BARC_1.01_Gm01_19942022_G_A	715578667	1	19942022
BARC_1.01_Gm01_20498383_T_G	715578680	1	20498383
BARC_1.01_Gm01_20542501_C_T	715578681	1	20542501
BARC_1.01_Gm01_20797029_C_T	715578686	1	20797029
BARC_1.01_Gm01_21125014_A_C	715578691	1	21125014
BARC_1.01_Gm01_21273405_A_G	715578695	1	21273405
BARC_1.01_Gm01_21804377_G_T	715578702	1	21804377
BARC_1.01_Gm01_21861186_T_G	715578704	1	21861186
BARC_1.01_Gm01_21883574_G_A	715578705	1	21883574
BARC_1.01_Gm01_21939103_A_G	715578708	1	21939103
BARC_1.01_Gm01_22281890_A_G	715578718	1	22281890
BARC_1.01_Gm01_22402816_G_A	715578723	1	22402816
BARC_1.01_Gm01_22786770_C_A	715578732	1	22786770
BARC_1.01_Gm01_22900040_A_G	715578735	1	22900040
BARC_1.01_Gm01_23167662_C_T	715578739	1	23167662
BARC_1.01_Gm01_23454354_A_G	715578745	1	23454354
BARC_1.01_Gm01_23586582_C_A	715578751	1	23586582
BARC_1.01_Gm01_23743830_A_C	715578756	1	23743830
BARC_1.01_Gm01_23802089_T_C	715578758	1	23802089
BARC_1.01_Gm01_23889360_C_T	715578762	1	23889360
BARC_1.01_Gm01_24066141_A_G	715578766	1	24066141
BARC_1.01_Gm01_24325590_T_C	715578774	1	24325590
BARC_1.01_Gm01_24509618_T_C	715578779	1	24509618
BARC_1.01_Gm01_24589097_T_C	715578781	1	24589097
BARC_1.01_Gm01_24694684_G_A	715578782	1	24694684
BARC_1.01_Gm01_24794211_T_C	715578786	1	24794211
BARC_1.01_Gm01_24939925_G_A	715578789	1	24939925
BARC_1.01_Gm01_25109157_C_T	715578793	1	25109157
BARC_1.01_Gm01_25359763_C_T	715578797	1	25359763
BARC_1.01_Gm01_25449358_A_G	715578798	1	25449358
BARC_1.01_Gm01_25699435_T_G	715578804	1	25699435
BARC_1.01_Gm01_25841744_G_A	715578809	1	25841744
BARC_1.01_Gm01_26234109_G_A	715578828	1	26234109
BARC_1.01_Gm01_27003365_T_G	715578846	1	27003365
BARC_1.01_Gm01_27164384_T_G	715578851	1	27164384
BARC_1.01_Gm01_27212888_G_A	715578852	1	27212888
BARC_1.01_Gm01_27240736_C_T	715578853	1	27240736
BARC_1.01_Gm01_27390314_C_T	715578857	1	27390314
BARC_1.01_Gm01_27463902_G_T	715578859	1	27463902
BARC_1.01_Gm01_27745720_C_T	715578871	1	27745720
BARC_1.01_Gm01_27845390_G_T	715578875	1	27845390
BARC-060367-16631	107927900	1	28628055
BARC_1.01_Gm01_28759367_G_A	715578901	1	28759367
BARC-060617-16751	107928020	1	28832301
BARC_1.01_Gm01_28848622_A_G	715578904	1	28848622
BARC_1.01_Gm01_29014653_T_C	715578908	1	29014653
BARC_1.01_Gm01_29091115_A_G	715578909	1	29091115
BARC_1.01_Gm01_29169958_A_G	715578911	1	29169958
BARC_1.01_Gm01_29309543_A_G	715578915	1	29309543
BARC_1.01_Gm01_29429755_C_T	715578918	1	29429755
BARC_1.01_Gm01_29544297_A_G	715578920	1	29544297
BARC_1.01_Gm01_29566700_G_T	715578921	1	29566700
BARC_1.01_Gm01_29679260_G_A	715578924	1	29679260
BARC_1.01_Gm01_29763506_C_T	715578927	1	29763506
BARC_1.01_Gm01_29817264_G_A	715578929	1	29817264
BARC_1.01_Gm01_29874074_A_G	715578931	1	29874074
BARC_1.01_Gm01_29899559_C_T	715578932	1	29899559
BARC_1.01_Gm01_29927319_G_A	715578933	1	29927319
BARC_1.01_Gm01_29990637_T_C	715578935	1	29990637
BARC_1.01_Gm01_30080907_T_C	715578938	1	30080907
BARC_1.01_Gm01_30138018_T_C	715578940	1	30138018
BARC_1.01_Gm01_30331952_G_A	715578950	1	30331952
BARC_1.01_Gm01_30355841_T_C	715578952	1	30355841
BARC_1.01_Gm01_30497942_T_C	715578953	1	30497942
BARC_1.01_Gm01_30663279_C_T	715578958	1	30663279
BARC_1.01_Gm01_30688226_T_C	715578959	1	30688226
BARC_1.01_Gm01_30709670_A_C	715578961	1	30709670
BARC_1.01_Gm01_30739311_T_C	715578962	1	30739311
BARC_1.01_Gm01_30799581_C_T	715578963	1	30799581
BARC_1.01_Gm01_30843165_G_T	715578965	1	30843165
BARC_1.01_Gm01_30886653_C_T	715578966	1	30886653
BARC_1.01_Gm01_30958450_T_G	715578967	1	30958450
BARC-064509-18705	107929900	1	30986855
BARC_1.01_Gm01_31013448_G_A	715578969	1	31013448
BARC_1.01_Gm01_31063184_G_A	715578971	1	31063184
BARC_1.01_Gm01_31177840_G_T	715578973	1	31177840
BARC_1.01_Gm01_31260313_A_G	715578976	1	31260313
BARC_1.01_Gm01_31392958_A_G	715578979	1	31392958
BARC_1.01_Gm01_31426148_T_C	715578980	1	31426148
BARC_1.01_Gm01_31447240_A_G	715578981	1	31447240
BARC_1.01_Gm01_31506268_T_C	715578984	1	31506268
BARC_1.01_Gm01_31610841_A_G	715578985	1	31610841
BARC_1.01_Gm01_31770743_C_T	715578989	1	31770743
BARC_1.01_Gm01_31859424_G_A	715578991	1	31859424
BARC_1.01_Gm01_31906055_A_G	715578992	1	31906055
BARC_1.01_Gm01_31956977_A_C	715578993	1	31956977
BARC_1.01_Gm01_32003596_A_C	715578994	1	32003596
BARC_1.01_Gm01_32070134_C_T	715578995	1	32070134
BARC_1.01_Gm01_32144754_T_C	715578997	1	32144754
BARC_1.01_Gm01_32203361_A_C	715578999	1	32203361
BARC_1.01_Gm01_32259879_A_G	715579002	1	32259879
BARC_1.01_Gm01_32331261_T_C	715579004	1	32331261
BARC_1.01_Gm01_32354171_C_A	715579005	1	32354171
BARC_1.01_Gm01_32448938_G_A	715579007	1	32448938
BARC_1.01_Gm01_32493455_G_A	715579008	1	32493455
BARC_1.01_Gm01_32543389_C_T	715579009	1	32543389
BARC_1.01_Gm01_32564014_C_T	715579010	1	32564014
BARC_1.01_Gm01_32591795_G_A	715579011	1	32591795
BARC-051661-11188	107922888	1	32600722
BARC-051659-11186	107922886	1	32683711
BARC_1.01_Gm01_32752956_C_T	715579017	1	32752956
BARC_1.01_Gm01_32846138_A_G	715579022	1	32846138
BARC_1.01_Gm01_32899706_A_G	715579026	1	32899706
BARC_1.01_Gm01_33025697_G_A	715579030	1	33025697
BARC_1.01_Gm01_33106006_G_A	715579034	1	33106006
BARC_1.01_Gm01_33316390_C_A	715579043	1	33316390
BARC_1.01_Gm01_33562690_A_G	715579051	1	33562690
BARC_1.01_Gm01_33891376_A_G	715579059	1	33891376
BARC_1.01_Gm01_33963764_A_G	715579064	1	33963764
BARC-059281-15709	107926972	1	33974186
BARC_1.01_Gm01_34016842_T_G	715579066	1	34016842
BARC_1.01_Gm01_34062014_G_A	715579067	1	34062014
BARC_1.01_Gm01_34300728_A_G	715579072	1	34300728
BARC_1.01_Gm01_34352800_T_C	715579075	1	34352800
BARC_1.01_Gm01_34560330_T_C	715579080	1	34560330
BARC_1.01_Gm01_34668255_T_C	715579084	1	34668255
BARC_1.01_Gm01_34717620_T_C	715579085	1	34717620
BARC_1.01_Gm01_34740832_G_A	715579086	1	34740832
BARC_1.01_Gm01_34771835_C_T	715579087	1	34771835
BARC_1.01_Gm01_34800484_T_G	715579088	1	34800484
BARC_1.01_Gm01_34843208_G_T	715579090	1	34843208
BARC_1.01_Gm01_34928567_T_C	715579095	1	34928567
BARC_1.01_Gm01_34975779_G_A	715579098	1	34975779
BARC_1.01_Gm01_35048367_A_G	715579099	1	35048367
BARC_1.01_Gm01_35080457_A_G	715579101	1	35080457
BARC_1.01_Gm01_35151660_A_C	715579103	1	35151660
BARC_1.01_Gm01_35216975_A_G	715579105	1	35216975
BARC_1.01_Gm01_35242436_A_G	715579106	1	35242436
BARC_1.01_Gm01_35308139_C_T	715579109	1	35308139
BARC_1.01_Gm01_35333291_G_T	715579110	1	35333291
BARC_1.01_Gm01_35389637_G_A	715579113	1	35389637
BARC_1.01_Gm01_35411559_G_A	715579114	1	35411559
BARC_1.01_Gm01_35448254_C_T	715579115	1	35448254
BARC_1.01_Gm01_35472568_C_T	715579116	1	35472568
BARC_1.01_Gm01_35496161_T_C	715579117	1	35496161
BARC_1.01_Gm01_35587217_G_T	715579122	1	35587217
BARC_1.01_Gm01_35617435_C_T	715579124	1	35617435
BARC_1.01_Gm01_35662381_G_T	715579126	1	35662381
BARC_1.01_Gm01_35683957_G_A	715579128	1	35683957
BARC_1.01_Gm01_35705337_C_T	715579130	1	35705337
BARC-065325-19338	107930428	1	35840719
BARC_1.01_Gm01_35871532_G_A	715579142	1	35871532
BARC_1.01_Gm01_35910954_A_C	715579143	1	35910954
BARC_1.01_Gm01_35950290_T_C	715579146	1	35950290
BARC_1.01_Gm01_35989110_T_G	715579148	1	35989110
BARC_1.01_Gm01_36018610_G_A	715579149	1	36018610
BARC_1.01_Gm01_36059989_G_A	715579151	1	36059989
BARC_1.01_Gm01_36086600_G_A	715579152	1	36086600
BARC_1.01_Gm01_36129158_A_G	715579154	1	36129158
BARC_1.01_Gm01_36166509_T_C	715579155	1	36166509
BARC_1.01_Gm01_36230803_G_A	715579158	1	36230803
BARC_1.01_Gm01_36262603_G_A	715579159	1	36262603
BARC_1.01_Gm01_36329877_T_C	715579162	1	36329877
BARC_1.01_Gm01_36362260_G_A	715579163	1	36362260
BARC-060767-16867	107928136	1	36366227
BARC_1.01_Gm01_36393636_C_T	715579165	1	36393636
BARC_1.01_Gm01_36516702_G_T	715579170	1	36516702
BARC_1.01_Gm01_36548162_G_T	715579171	1	36548162
BARC_1.01_Gm01_36633845_T_C	715579173	1	36633845
BARC_1.01_Gm01_36661373_G_A	715579175	1	36661373
BARC_1.01_Gm01_36697878_G_T	715579178	1	36697878
BARC_1.01_Gm01_36723932_G_A	715579180	1	36723932
BARC_1.01_Gm01_36766685_T_C	715579182	1	36766685
BARC_1.01_Gm01_36798122_T_C	715579184	1	36798122
BARC_1.01_Gm01_36825338_A_G	715579186	1	36825338
BARC_1.01_Gm01_36846144_A_G	715579187	1	36846144
BARC_1.01_Gm01_36869091_T_G	715579188	1	36869091
BARC_1.01_Gm01_36953599_A_G	715579191	1	36953599
BARC_1.01_Gm01_36994849_A_G	715579192	1	36994849
BARC_1.01_Gm01_37041354_G_T	715579194	1	37041354
BARC_1.01_Gm01_37072432_G_A	715579196	1	37072432
BARC_1.01_Gm01_37095181_T_C	715579197	1	37095181
BARC_1.01_Gm01_37143357_G_A	715579199	1	37143357
BARC_1.01_Gm01_37182982_A_C	715579202	1	37182982
BARC_1.01_Gm01_37225822_G_A	715579203	1	37225822
BARC_1.01_Gm01_37267722_G_A	715579204	1	37267722
BARC_1.01_Gm01_37372310_G_A	715579211	1	37372310
BARC-057643-14873	107926072	1	37390882
BARC_1.01_Gm01_37416263_G_A	715579212	1	37416263
BARC_1.01_Gm01_37462355_G_A	715579215	1	37462355
BARC_1.01_Gm01_37513161_G_A	715579217	1	37513161
BARC_1.01_Gm01_37622285_A_G	715579220	1	37622285
BARC_1.01_Gm01_37685842_A_C	715579223	1	37685842
BARC_1.01_Gm01_37712066_T_G	715579225	1	37712066
BARC_1.01_Gm01_37738693_T_C	715579227	1	37738693
BARC_1.01_Gm01_37767294_A_G	715579229	1	37767294
BARC_1.01_Gm01_37851938_A_G	715579234	1	37851938
BARC_1.01_Gm01_37884339_A_G	715579236	1	37884339
BARC_1.01_Gm01_37905803_T_C	715579237	1	37905803
BARC_1.01_Gm01_37929897_A_G	715579238	1	37929897
BARC_1.01_Gm01_37954328_C_T	715579240	1	37954328
BARC_1.01_Gm01_38001925_T_G	715579241	1	38001925
BARC_1.01_Gm01_38025733_C_T	715579242	1	38025733
BARC_1.01_Gm01_38058938_T_C	715579243	1	38058938
BARC-061099-17047	107928341	1	38072058
BARC-062007-17609	107928783	1	38259392
BARC_1.01_Gm01_38267517_C_T	715579253	1	38267517
BARC_1.01_Gm01_38314974_G_T	715579254	1	38314974
BARC_1.01_Gm01_38391477_C_T	715579257	1	38391477
BARC_1.01_Gm01_38419548_G_A	715579259	1	38419548
BARC_1.01_Gm01_38442255_A_G	715579262	1	38442255
BARC_1.01_Gm01_38517819_G_A	715579269	1	38517819
BARC-064145-18570	107929761	1	38564108
BARC_1.01_Gm01_38585987_A_G	715579272	1	38585987
BARC_1.01_Gm01_38620788_G_T	715579273	1	38620788
BARC_1.01_Gm01_38661096_A_G	715579274	1	38661096
BARC_1.01_Gm01_38713664_C_T	715579276	1	38713664
BARC-052895-11671	107923371	1	38731511
BARC_1.01_Gm01_38793444_T_C	715579278	1	38793444
BARC-055131-13049	107924263	1	38837876
BARC_1.01_Gm01_38881143_T_C	715579282	1	38881143
BARC_1.01_Gm01_38907572_T_C	715579283	1	38907572
BARC_1.01_Gm01_38937523_C_T	715579285	1	38937523
BARC_1.01_Gm01_38978813_G_A	715579287	1	38978813
BARC_1.01_Gm01_39003599_C_A	715579288	1	39003599
BARC_1.01_Gm01_39047666_G_A	715579290	1	39047666
BARC_1.01_Gm01_39069398_T_C	715579292	1	39069398
BARC_1.01_Gm01_39102434_A_G	715579293	1	39102434
BARC_1.01_Gm01_39204083_A_G	715579297	1	39204083
BARC_1.01_Gm01_39234614_A_G	715579298	1	39234614
BARC_1.01_Gm01_39268278_G_A	715579300	1	39268278
BARC_1.01_Gm01_39329421_A_C	715579302	1	39329421
BARC_1.01_Gm01_39393719_A_G	715579304	1	39393719
BARC_1.01_Gm01_39503811_C_T	715579307	1	39503811
BARC_1.01_Gm01_39536034_G_A	715579308	1	39536034
BARC_1.01_Gm01_39561856_T_C	715579310	1	39561856
BARC_1.01_Gm01_39589738_T_C	715579311	1	39589738
BARC_1.01_Gm01_39646243_C_T	715579312	1	39646243
BARC_1.01_Gm01_39693650_G_A	715579314	1	39693650
BARC_1.01_Gm01_39724988_A_G	715579315	1	39724988
BARC-063303-18321	107929493	1	39728617
BARC_1.01_Gm01_39768296_A_G	715579317	1	39768296
BARC-039815-07590	107913796	1	39796842
BARC_1.01_Gm01_39803394_C_A	715579318	1	39803394
BARC_1.01_Gm01_39869604_G_A	715579320	1	39869604
BARC_1.01_Gm01_39939520_A_G	715579323	1	39939520
BARC_1.01_Gm01_39969821_T_C	715579325	1	39969821
BARC-064133-18567	107929758	1	39971991
BARC_1.01_Gm01_40020771_T_C	715579326	1	40020771
BARC_1.01_Gm01_40042848_T_C	715579328	1	40042848
BARC_1.01_Gm01_40072065_A_G	715579329	1	40072065
BARC_1.01_Gm01_40195425_G_T	715579336	1	40195425
BARC_1.01_Gm01_40269535_A_G	715579340	1	40269535
BARC_1.01_Gm01_40300606_T_G	715579341	1	40300606
BARC_1.01_Gm01_40401744_T_G	715579342	1	40401744
BARC_1.01_Gm01_40429688_T_C	715579344	1	40429688
BARC_1.01_Gm01_40455897_T_C	715579346	1	40455897
BARC_1.01_Gm01_40492469_G_A	715579348	1	40492469
BARC_1.01_Gm01_40514384_G_T	715579349	1	40514384
BARC_1.01_Gm01_40556614_T_C	715579352	1	40556614
BARC_1.01_Gm01_40579014_A_G	715579354	1	40579014
BARC_1.01_Gm01_40769732_A_G	715579358	1	40769732
BARC_1.01_Gm01_40793702_C_T	715579359	1	40793702
BARC_1.01_Gm01_40943450_A_G	715579367	1	40943450
BARC_1.01_Gm01_40985298_T_C	715579369	1	40985298
BARC_1.01_Gm01_41065228_A_G	715579371	1	41065228
BARC_1.01_Gm01_41102488_T_C	715579373	1	41102488
BARC_1.01_Gm01_41125565_A_C	715579374	1	41125565
BARC_1.01_Gm01_41169824_T_C	715579376	1	41169824
BARC_1.01_Gm01_41232826_A_G	715579380	1	41232826
BARC_1.01_Gm01_41311480_C_A	715579382	1	41311480
BARC_1.01_Gm01_41403051_C_T	715579384	1	41403051
BARC_1.01_Gm01_41448356_C_T	715579387	1	41448356
BARC_1.01_Gm01_41493471_T_C	715579389	1	41493471
BARC_1.01_Gm01_41528259_C_A	715579390	1	41528259
BARC_1.01_Gm01_41573401_C_T	715579392	1	41573401
BARC_1.01_Gm01_41604325_A_G	715579393	1	41604325
BARC_1.01_Gm01_41624978_G_A	715579394	1	41624978
BARC-059897-16201	107927470	1	41637711
BARC_1.01_Gm01_41770769_G_A	715579397	1	41770769
BARC_1.01_Gm01_41828048_A_G	715579398	1	41828048
BARC-060923-16968	107928262	1	41876973
BARC_1.01_Gm01_41993098_T_C	715579404	1	41993098
BARC_1.01_Gm01_42080355_T_C	715579407	1	42080355
BARC_1.01_Gm01_42120204_A_G	715579409	1	42120204
BARC_1.01_Gm01_42151166_C_T	715579411	1	42151166
BARC_1.01_Gm01_42197808_T_G	715579413	1	42197808
BARC_1.01_Gm01_42227647_A_C	715579414	1	42227647
BARC_1.01_Gm01_42282866_G_A	715579416	1	42282866
BARC_1.01_Gm01_42320965_T_C	715579417	1	42320965
BARC_1.01_Gm01_42348214_G_A	715579419	1	42348214
BARC_1.01_Gm01_42373259_G_A	715579420	1	42373259
BARC-064293-18611	107929804	1	42375336
BARC_1.01_Gm01_42394758_C_T	715579421	1	42394758
BARC_1.01_Gm01_42468038_A_C	715579423	1	42468038
BARC_1.01_Gm01_42538294_C_T	715579424	1	42538294
BARC_1.01_Gm01_42565938_G_A	715579425	1	42565938
BARC-058337-15231	107926420	1	42567524
BARC_1.01_Gm01_42593071_C_T	715579426	1	42593071
BARC_1.01_Gm01_42624737_C_A	715579427	1	42624737
BARC_1.01_Gm01_42663447_C_A	715579429	1	42663447
BARC_1.01_Gm01_42700828_A_G	715579431	1	42700828
BARC_1.01_Gm01_42786718_G_T	715579434	1	42786718
BARC_1.01_Gm01_42848317_T_G	715579437	1	42848317
BARC_1.01_Gm01_42947720_A_G	715579443	1	42947720
BARC_1.01_Gm01_42986108_G_T	715579445	1	42986108
BARC_1.01_Gm01_43038990_G_A	715579447	1	43038990
BARC_1.01_Gm01_43066939_C_T	715579448	1	43066939
BARC_1.01_Gm01_43106876_A_G	715579449	1	43106876
BARC_1.01_Gm01_43141217_A_G	715579450	1	43141217
BARC_1.01_Gm01_43178138_G_T	715579452	1	43178138
BARC_1.01_Gm01_43223300_A_G	715579454	1	43223300
BARC_1.01_Gm01_43254220_T_C	715579456	1	43254220
BARC_1.01_Gm01_43290929_T_C	715579458	1	43290929
BARC_1.01_Gm01_43346673_A_G	715579459	1	43346673
BARC_1.01_Gm01_43380960_T_C	715579460	1	43380960
BARC_1.01_Gm01_43413943_T_C	715579462	1	43413943
BARC_1.01_Gm01_43434752_T_C	715579463	1	43434752
BARC_1.01_Gm01_43461285_A_G	715579465	1	43461285
BARC-054393-12560	107924079	1	43464997
BARC_1.01_Gm01_43509885_T_C	715579467	1	43509885
BARC_1.01_Gm01_43539887_C_T	715579469	1	43539887
BARC_1.01_Gm01_43576945_G_A	715579470	1	43576945
BARC-065079-19090	107930182	1	43580166
BARC_1.01_Gm01_43620568_A_C	715579471	1	43620568
BARC_1.01_Gm01_43767242_C_A	715579477	1	43767242
BARC_1.01_Gm01_43807558_C_T	715579478	1	43807558
BARC_1.01_Gm01_43857666_T_G	715579480	1	43857666
BARC-043191-08550	107920423	1	43926269
BARC_1.01_Gm01_43994232_G_A	715579485	1	43994232
BARC_1.01_Gm01_44030772_T_G	715579486	1	44030772
BARC_1.01_Gm01_44071626_T_C	715579487	1	44071626
BARC_1.01_Gm01_44099858_G_A	715579488	1	44099858
BARC_1.01_Gm01_44140137_A_C	715579490	1	44140137
BARC_1.01_Gm01_44191460_T_C	715579492	1	44191460
BARC_1.01_Gm01_44217567_T_C	715579494	1	44217567
BARC_1.01_Gm01_44304195_T_C	715579496	1	44304195
BARC_1.01_Gm01_44332781_A_G	715579497	1	44332781
BARC_1.01_Gm01_44369984_G_A	715579498	1	44369984
BARC_1.01_Gm01_44403720_C_T	715579500	1	44403720
BARC-011057-00831	107914319	1	44405568
BARC_1.01_Gm01_44443891_A_G	715579502	1	44443891
BARC_1.01_Gm01_44485137_C_A	715579504	1	44485137
BARC_1.01_Gm01_44673778_A_G	715579513	1	44673778
BARC_1.01_Gm01_44715656_C_A	715579514	1	44715656
BARC_1.01_Gm01_44764154_C_A	715579516	1	44764154
BARC_1.01_Gm01_44790492_G_A	715579517	1	44790492
BARC_1.01_Gm01_44835208_A_C	715579518	1	44835208
BARC_1.01_Gm01_44857606_G_A	715579519	1	44857606
BARC_1.01_Gm01_44883585_C_T	715579520	1	44883585
BARC_1.01_Gm01_45022636_G_A	715579523	1	45022636
BARC_1.01_Gm01_45064727_A_G	715579524	1	45064727
BARC_1.01_Gm01_45094943_A_G	715579525	1	45094943
BARC_1.01_Gm01_45165995_A_C	715579528	1	45165995
BARC_1.01_Gm01_45232229_G_A	715579532	1	45232229
BARC_1.01_Gm01_45254689_G_A	715579533	1	45254689
BARC_1.01_Gm01_45295402_A_G	715579535	1	45295402
BARC_1.01_Gm01_45463910_G_A	715579541	1	45463910
BARC_1.01_Gm01_45503138_G_A	715579543	1	45503138
BARC_1.01_Gm01_45665752_G_A	715579549	1	45665752
BARC_1.01_Gm01_45733650_C_T	715579550	1	45733650
BARC_1.01_Gm01_45786200_A_G	715579552	1	45786200
BARC_1.01_Gm01_45869690_A_G	715579555	1	45869690
BARC_1.01_Gm01_45893818_A_G	715579557	1	45893818
BARC_1.01_Gm01_45975397_C_T	715579560	1	45975397
BARC_1.01_Gm01_46183038_T_C	715579568	1	46183038
BARC_1.01_Gm01_46228737_T_C	715579569	1	46228737
BARC_1.01_Gm01_46305785_A_G	715579572	1	46305785
BARC_1.01_Gm01_46357077_A_G	715579574	1	46357077
BARC_1.01_Gm01_46362865_C_A	715579577	1	46362865
BARC_1.01_Gm01_46461009_T_C	715579579	1	46461009
BARC_1.01_Gm01_46500880_A_G	715579580	1	46500880
BARC_1.01_Gm01_46524387_T_C	715579581	1	46524387
BARC_1.01_Gm01_46534870_A_G	715579582	1	46534870
BARC_1.01_Gm01_46539971_T_G	715579583	1	46539971
BARC_1.01_Gm01_46545441_G_A	715579586	1	46545441
BARC_1.01_Gm01_46552178_G_A	715579587	1	46552178
BARC_1.01_Gm01_46579445_G_A	715579591	1	46579445
BARC_1.01_Gm01_46594229_G_A	715579592	1	46594229
BARC_1.01_Gm01_46595988_G_A	715579593	1	46595988
BARC_1.01_Gm01_46598535_A_G	715579594	1	46598535
BARC_1.01_Gm01_46609931_G_A	715579596	1	46609931
BARC_1.01_Gm01_46613274_C_T	715579597	1	46613274
BARC_1.01_Gm01_46617669_C_T	715579598	1	46617669
BARC_1.01_Gm01_46620989_T_C	715579599	1	46620989
BARC_1.01_Gm01_46633591_C_A	715579601	1	46633591
BARC_1.01_Gm01_46672210_C_A	715579604	1	46672210
BARC_1.01_Gm01_46673286_G_A	715579605	1	46673286
BARC_1.01_Gm01_46698643_A_G	715579608	1	46698643
BARC_1.01_Gm01_46765711_G_A	715579613	1	46765711
BARC_1.01_Gm01_46767033_A_G	715579614	1	46767033
BARC_1.01_Gm01_46803788_G_T	715579618	1	46803788
BARC_1.01_Gm01_46833359_C_T	715579620	1	46833359
BARC_1.01_Gm01_46841836_T_C	715579621	1	46841836
BARC_1.01_Gm01_46856632_T_C	715579623	1	46856632
BARC_1.01_Gm01_46874266_G_A	715579626	1	46874266
BARC_1.01_Gm01_46891710_G_A	715579629	1	46891710
BARC_1.01_Gm01_46896370_C_T	715579630	1	46896370
BARC_1.01_Gm01_46940585_A_G	715579634	1	46940585
BARC_1.01_Gm01_46949456_T_C	715579637	1	46949456
BARC_1.01_Gm01_47016260_G_A	715579639	1	47016260
BARC_1.01_Gm01_47023597_C_A	715579640	1	47023597
BARC_1.01_Gm01_47028822_G_A	715579641	1	47028822
BARC_1.01_Gm01_47043876_C_T	715579644	1	47043876
BARC_1.01_Gm01_47047648_A_G	715579645	1	47047648
BARC_1.01_Gm01_47053545_G_A	715579646	1	47053545
BARC_1.01_Gm01_47055080_G_A	715579647	1	47055080
BARC_1.01_Gm01_47061794_G_A	715579648	1	47061794
BARC_1.01_Gm01_47064939_A_G	715579650	1	47064939
BARC_1.01_Gm01_47066676_G_A	715579651	1	47066676
BARC_1.01_Gm01_47074503_C_T	715579652	1	47074503
BARC_1.01_Gm01_47076288_A_C	715579653	1	47076288
BARC_1.01_Gm01_47077731_A_G	715579654	1	47077731
BARC_1.01_Gm01_47089075_A_C	715579656	1	47089075
BARC_1.01_Gm01_47111541_T_G	715579659	1	47111541
BARC_1.01_Gm01_47114225_C_T	715579661	1	47114225
BARC_1.01_Gm01_47115450_G_T	715579662	1	47115450
BARC_1.01_Gm01_47128139_T_C	715579664	1	47128139
BARC_1.01_Gm01_47129159_A_C	715579665	1	47129159
BARC_1.01_Gm01_47130768_A_G	715579666	1	47130768
BARC_1.01_Gm01_47165807_C_T	715579670	1	47165807
BARC_1.01_Gm01_47203439_A_G	715579673	1	47203439
BARC_1.01_Gm01_47205668_C_T	715579675	1	47205668
BARC-058851-15477	107926741	1	47212209
BARC_1.01_Gm01_47231065_C_T	715579677	1	47231065
BARC_1.01_Gm01_47238963_A_G	715579678	1	47238963
BARC_1.01_Gm01_47240397_T_G	715579679	1	47240397
BARC_1.01_Gm01_47243497_A_G	715579681	1	47243497
BARC_1.01_Gm01_47246291_A_G	715579682	1	47246291
BARC_1.01_Gm01_47247587_T_C	715579683	1	47247587
BARC_1.01_Gm01_47248496_G_A	715579684	1	47248496
BARC_1.01_Gm01_47260336_T_C	715579688	1	47260336
BARC_1.01_Gm01_47296536_T_C	715579693	1	47296536
BARC_1.01_Gm01_47310473_G_T	715579695	1	47310473
BARC_1.01_Gm01_47327886_T_C	715579698	1	47327886
BARC_1.01_Gm01_47329079_T_C	715579699	1	47329079
BARC_1.01_Gm01_47339438_T_C	715579700	1	47339438
BARC_1.01_Gm01_47342247_A_G	715579701	1	47342247
BARC_1.01_Gm01_47345754_A_G	715579702	1	47345754
BARC_1.01_Gm01_47347749_C_T	715579703	1	47347749
BARC_1.01_Gm01_47349039_C_T	715579704	1	47349039
BARC_1.01_Gm01_47351609_G_A	715579705	1	47351609
BARC_1.01_Gm01_47352581_C_T	715579706	1	47352581
BARC_1.01_Gm01_47394202_G_T	715579710	1	47394202
BARC_1.01_Gm01_47491894_A_G	715579714	1	47491894
BARC_1.01_Gm01_47500464_C_T	715579716	1	47500464
BARC_1.01_Gm01_47505074_T_C	715579717	1	47505074
BARC_1.01_Gm01_47540675_C_T	715579719	1	47540675
BARC_1.01_Gm01_47544830_C_T	715579720	1	47544830
BARC_1.01_Gm01_47601703_T_C	715579723	1	47601703
BARC_1.01_Gm01_47645161_G_A	715579725	1	47645161
BARC_1.01_Gm01_47672271_C_T	715579726	1	47672271
BARC_1.01_Gm01_47696638_T_G	715579729	1	47696638
BARC_1.01_Gm01_47718680_T_G	715579731	1	47718680
BARC_1.01_Gm01_47734651_C_A	715579732	1	47734651
BARC_1.01_Gm01_47801778_C_A	715579738	1	47801778
BARC_1.01_Gm01_47807975_G_A	715579739	1	47807975
BARC_1.01_Gm01_47810128_A_G	715579740	1	47810128
BARC_1.01_Gm01_47811897_T_C	715579741	1	47811897
BARC_1.01_Gm01_47816851_T_C	715579742	1	47816851
BARC_1.01_Gm01_47842143_A_G	715579743	1	47842143
BARC_1.01_Gm01_47853391_T_C	715579744	1	47853391
BARC_1.01_Gm01_47855385_T_C	715579745	1	47855385
BARC_1.01_Gm01_47866971_A_C	715579747	1	47866971
BARC_1.01_Gm01_47876895_T_G	715579749	1	47876895
BARC_1.01_Gm01_47886976_C_T	715579751	1	47886976
BARC_1.01_Gm01_47905486_C_T	715579752	1	47905486
BARC_1.01_Gm01_47941285_G_A	715579754	1	47941285
BARC_1.01_Gm01_47942462_A_C	715579755	1	47942462
BARC_1.01_Gm01_47959774_A_G	715579759	1	47959774
BARC_1.01_Gm01_47960832_T_C	715579760	1	47960832
BARC-010999-00814	107914302	1	47965943
BARC_1.01_Gm01_47969266_A_G	715579763	1	47969266
BARC_1.01_Gm01_47976207_C_A	715579764	1	47976207
BARC_1.01_Gm01_47981867_A_G	715579765	1	47981867
BARC_1.01_Gm01_47984778_G_A	715579766	1	47984778
BARC_1.01_Gm01_47993236_A_G	715579767	1	47993236
BARC_1.01_Gm01_47995969_A_G	715579768	1	47995969
BARC_1.01_Gm01_47996923_T_C	715579769	1	47996923
BARC_1.01_Gm01_48003384_C_A	715579770	1	48003384
BARC_1.01_Gm01_48006111_G_A	715579771	1	48006111
BARC_1.01_Gm01_48009054_C_T	715579772	1	48009054
BARC_1.01_Gm01_48052860_G_A	715579777	1	48052860
BARC_1.01_Gm01_48054571_G_A	715579778	1	48054571
BARC_1.01_Gm01_48056148_T_C	715579779	1	48056148
BARC_1.01_Gm01_48057519_A_G	715579780	1	48057519
BARC_1.01_Gm01_48066875_G_A	715579782	1	48066875
BARC_1.01_Gm01_48070564_A_G	715579783	1	48070564
BARC_1.01_Gm01_48086195_T_C	715579786	1	48086195
BARC_1.01_Gm01_48087483_G_A	715579787	1	48087483
BARC_1.01_Gm01_48090225_T_C	715579788	1	48090225
BARC_1.01_Gm01_48095582_T_C	715579789	1	48095582
BARC_1.01_Gm01_48101544_C_A	715579790	1	48101544
BARC_1.01_Gm01_48109183_A_G	715579791	1	48109183
BARC_1.01_Gm01_48116555_A_G	715579792	1	48116555
BARC_1.01_Gm01_48119773_C_T	715579793	1	48119773
BARC_1.01_Gm01_48153926_A_G	715579797	1	48153926
BARC_1.01_Gm01_48172290_T_G	715579800	1	48172290
BARC_1.01_Gm01_48174685_A_G	715579801	1	48174685
BARC_1.01_Gm01_48176350_G_A	715579802	1	48176350
BARC_1.01_Gm01_48180103_A_G	715579803	1	48180103
BARC_1.01_Gm01_48181097_C_T	715579804	1	48181097
BARC_1.01_Gm01_48183470_C_T	715579805	1	48183470
BARC_1.01_Gm01_48184531_A_G	715579806	1	48184531
BARC_1.01_Gm01_48185808_G_A	715579807	1	48185808
BARC_1.01_Gm01_48186872_A_G	715579808	1	48186872
BARC_1.01_Gm01_48190654_C_T	715579809	1	48190654
BARC_1.01_Gm01_48199136_G_A	715579811	1	48199136
BARC_1.01_Gm01_48200105_A_G	715579812	1	48200105
BARC_1.01_Gm01_48204485_G_A	715579813	1	48204485
BARC_1.01_Gm01_48219980_C_T	715579814	1	48219980
BARC_1.01_Gm01_48221106_C_T	715579815	1	48221106
BARC_1.01_Gm01_48222840_C_T	715579816	1	48222840
BARC_1.01_Gm01_48225979_T_C	715579817	1	48225979
BARC_1.01_Gm01_48256429_T_C	715579818	1	48256429
BARC_1.01_Gm01_48267606_T_C	715579820	1	48267606
BARC_1.01_Gm01_48273314_A_G	715579822	1	48273314
BARC_1.01_Gm01_48301831_A_G	715579825	1	48301831
BARC_1.01_Gm01_48303876_G_A	715579826	1	48303876
BARC_1.01_Gm01_48306028_T_C	715579827	1	48306028
BARC_1.01_Gm01_48311411_A_C	715579828	1	48311411
BARC_1.01_Gm01_48321733_A_G	715579829	1	48321733
BARC_1.01_Gm01_48326572_C_T	715579830	1	48326572
BARC_1.01_Gm01_48335341_T_C	715579832	1	48335341
BARC_1.01_Gm01_48350630_C_T	715579833	1	48350630
BARC_1.01_Gm01_48351519_G_A	715579834	1	48351519
BARC_1.01_Gm01_48362668_T_C	715579836	1	48362668
BARC_1.01_Gm01_48369203_T_G	715579838	1	48369203
BARC_1.01_Gm01_48374396_T_C	715579839	1	48374396
BARC_1.01_Gm01_48376246_T_G	715579840	1	48376246
BARC_1.01_Gm01_48382779_A_G	715579841	1	48382779
BARC_1.01_Gm01_48384873_A_C	715579842	1	48384873
BARC_1.01_Gm01_48403227_C_T	715579843	1	48403227
BARC_1.01_Gm01_48408553_T_C	715579845	1	48408553
BARC_1.01_Gm01_48418410_G_T	715579847	1	48418410
BARC_1.01_Gm01_48419903_T_G	715579848	1	48419903
BARC_1.01_Gm01_48433955_G_T	715579851	1	48433955
BARC_1.01_Gm01_48442507_T_C	715579853	1	48442507
BARC_1.01_Gm01_48469239_T_C	715579856	1	48469239
BARC_1.01_Gm01_48490333_T_C	715579857	1	48490333
BARC_1.01_Gm01_48491697_C_T	715579858	1	48491697
BARC_1.01_Gm01_48501783_G_A	715579861	1	48501783
BARC_1.01_Gm01_48514567_A_C	715579862	1	48514567
BARC_1.01_Gm01_48520097_A_G	715579863	1	48520097
BARC_1.01_Gm01_48524758_C_T	715579864	1	48524758
BARC_1.01_Gm01_48526612_A_G	715579865	1	48526612
BARC_1.01_Gm01_48533949_A_C	715579868	1	48533949
BARC_1.01_Gm01_48562849_G_A	715579871	1	48562849
BARC_1.01_Gm01_48565309_G_A	715579872	1	48565309
BARC_1.01_Gm01_48593774_A_G	715579877	1	48593774
BARC_1.01_Gm01_48596530_C_T	715579878	1	48596530
BARC_1.01_Gm01_48597416_A_G	715579879	1	48597416
BARC_1.01_Gm01_48617111_G_A	715579880	1	48617111
BARC_1.01_Gm01_48619590_C_T	715579881	1	48619590
BARC_1.01_Gm01_48643542_A_C	715579882	1	48643542
BARC_1.01_Gm01_48652555_T_C	715579884	1	48652555
BARC_1.01_Gm01_48675089_C_T	715579886	1	48675089
BARC_1.01_Gm01_48681493_G_A	715579888	1	48681493
BARC_1.01_Gm01_48682434_G_A	715579889	1	48682434
BARC_1.01_Gm01_48684218_C_T	715579890	1	48684218
BARC_1.01_Gm01_48685149_G_A	715579891	1	48685149
BARC_1.01_Gm01_48715441_G_A	715579893	1	48715441
BARC_1.01_Gm01_48723511_C_T	715579894	1	48723511
BARC_1.01_Gm01_48724888_T_C	715579895	1	48724888
BARC_1.01_Gm01_48726791_G_T	715579896	1	48726791
BARC_1.01_Gm01_48729150_A_G	715579897	1	48729150
BARC_1.01_Gm01_48730393_C_T	715579898	1	48730393
BARC_1.01_Gm01_48732497_G_A	715579899	1	48732497
BARC_1.01_Gm01_48740400_G_A	715579901	1	48740400
BARC-024909-10358	107917765	1	48746052
BARC_1.01_Gm01_48755772_G_T	715579902	1	48755772
BARC_1.01_Gm01_48758453_C_T	715579903	1	48758453
BARC_1.01_Gm01_48771413_T_C	715579904	1	48771413
BARC_1.01_Gm01_48860794_C_T	715579909	1	48860794
BARC_1.01_Gm01_48876857_A_G	715579911	1	48876857
BARC_1.01_Gm01_48887056_T_C	715579913	1	48887056
BARC-060037-16311	107927580	1	48933558
BARC_1.01_Gm01_48956498_G_T	715579914	1	48956498
BARC_1.01_Gm01_48997127_C_T	715579916	1	48997127
BARC_1.01_Gm01_49007338_T_C	715579917	1	49007338
BARC_1.01_Gm01_49029066_T_G	715579920	1	49029066
BARC_1.01_Gm01_49065396_T_C	715579921	1	49065396
BARC_1.01_Gm01_49072325_A_G	715579923	1	49072325
BARC_1.01_Gm01_49083096_C_T	715579925	1	49083096
BARC_1.01_Gm01_49093392_A_G	715579927	1	49093392
BARC_1.01_Gm01_49096346_C_T	715579928	1	49096346
BARC_1.01_Gm01_49111556_C_T	715579931	1	49111556
BARC_1.01_Gm01_49121708_G_T	715579933	1	49121708
BARC_1.01_Gm01_49196746_A_G	715579938	1	49196746
BARC-025745-05032	107917875	1	49210825
BARC_1.01_Gm01_49217495_T_G	715579940	1	49217495
BARC_1.01_Gm01_49221509_T_C	715579941	1	49221509
BARC-041325-07964	107913849	1	49225862
BARC_1.01_Gm01_49259333_G_A	715579945	1	49259333
BARC_1.01_Gm01_49261977_G_A	715579946	1	49261977
BARC_1.01_Gm01_49275790_C_T	715579948	1	49275790
BARC_1.01_Gm01_49278808_G_A	715579949	1	49278808
BARC_1.01_Gm01_49281276_T_G	715579950	1	49281276
BARC_1.01_Gm01_49288739_A_G	715579951	1	49288739
BARC-064441-18673	107929868	1	49315209
BARC_1.01_Gm01_49315885_A_G	715579956	1	49315885
BARC_1.01_Gm01_49322760_C_A	715579958	1	49322760
BARC_1.01_Gm01_49323877_G_T	715579959	1	49323877
BARC_1.01_Gm01_49332360_A_C	715579961	1	49332360
BARC_1.01_Gm01_49338456_C_T	715579962	1	49338456
BARC_1.01_Gm01_49341786_G_T	715579963	1	49341786
BARC_1.01_Gm01_49348802_C_T	715579964	1	49348802
BARC_1.01_Gm01_49367379_C_A	715579966	1	49367379
BARC_1.01_Gm01_49384575_T_G	715579969	1	49384575
BARC_1.01_Gm01_49385769_G_A	715579970	1	49385769
BARC_1.01_Gm01_49391783_T_C	715579971	1	49391783
BARC_1.01_Gm01_49394407_T_C	715579972	1	49394407
BARC_1.01_Gm01_49403702_A_G	715579973	1	49403702
BARC_1.01_Gm01_49406377_C_T	715579974	1	49406377
BARC_1.01_Gm01_49412063_T_G	715579975	1	49412063
BARC_1.01_Gm01_49414776_T_G	715579976	1	49414776
BARC_1.01_Gm01_49415835_T_C	715579977	1	49415835
BARC_1.01_Gm01_49416730_T_C	715579978	1	49416730
BARC_1.01_Gm01_49423295_G_T	715579980	1	49423295
BARC_1.01_Gm01_49429992_A_C	715579983	1	49429992
BARC_1.01_Gm01_49439136_A_G	715579985	1	49439136
BARC_1.01_Gm01_49445352_A_G	715579987	1	49445352
BARC_1.01_Gm01_49446885_G_A	715579988	1	49446885
BARC_1.01_Gm01_49486238_G_A	715579991	1	49486238
BARC_1.01_Gm01_49498159_A_C	715579992	1	49498159
BARC_1.01_Gm01_49499286_T_C	715579993	1	49499286
BARC_1.01_Gm01_49503516_G_T	715579995	1	49503516
BARC_1.01_Gm01_49507354_A_C	715579996	1	49507354
BARC_1.01_Gm01_49534591_A_C	715579997	1	49534591
BARC_1.01_Gm01_49541169_A_G	715579998	1	49541169
BARC_1.01_Gm01_49556214_A_C	715580000	1	49556214
BARC_1.01_Gm01_49566893_G_T	715580003	1	49566893
BARC_1.01_Gm01_49569356_C_T	715580004	1	49569356
BARC_1.01_Gm01_49570966_T_C	715580005	1	49570966
BARC_1.01_Gm01_49580206_T_C	715580006	1	49580206
BARC_1.01_Gm01_49602845_C_T	715580008	1	49602845
BARC_1.01_Gm01_49619951_C_T	715580010	1	49619951
BARC-018755-03002	107913217	1	49625875
BARC_1.01_Gm01_49626421_G_A	715580012	1	49626421
BARC_1.01_Gm01_49629261_T_G	715580013	1	49629261
BARC_1.01_Gm01_49635005_G_A	715580014	1	49635005
BARC_1.01_Gm01_49637775_A_G	715580015	1	49637775
BARC_1.01_Gm01_49646744_C_T	715580018	1	49646744
BARC_1.01_Gm01_49661515_C_A	715580021	1	49661515
BARC_1.01_Gm01_49678791_T_C	715580022	1	49678791
BARC_1.01_Gm01_49687691_C_T	715580023	1	49687691
BARC_1.01_Gm01_49691804_T_G	715580024	1	49691804
BARC_1.01_Gm01_49705078_T_G	715580025	1	49705078
BARC_1.01_Gm01_49714154_T_C	715580028	1	49714154
BARC_1.01_Gm01_49716929_G_T	715580029	1	49716929
BARC_1.01_Gm01_49726502_A_G	715580030	1	49726502
BARC_1.01_Gm01_49746465_A_G	715580032	1	49746465
BARC_1.01_Gm01_49770288_T_C	715580035	1	49770288
BARC-065113-19102	107930194	1	49788684
BARC_1.01_Gm01_49806920_A_G	715580037	1	49806920
BARC_1.01_Gm01_49814547_G_A	715580038	1	49814547
BARC_1.01_Gm01_49816449_T_C	715580039	1	49816449
BARC_1.01_Gm01_49840722_A_G	715580042	1	49840722
BARC-044293-08662	107920517	1	49841891
BARC_1.01_Gm01_49848412_G_A	715580043	1	49848412
BARC_1.01_Gm01_49856450_T_C	715580045	1	49856450
BARC_1.01_Gm01_49912586_C_A	715580047	1	49912586
BARC_1.01_Gm01_49915265_T_C	715580048	1	49915265
BARC_1.01_Gm01_49930571_G_A	715580050	1	49930571
BARC_1.01_Gm01_49959483_G_A	715580052	1	49959483
BARC_1.01_Gm01_49972922_C_T	715580055	1	49972922
BARC_1.01_Gm01_49977277_A_C	715580056	1	49977277
BARC_1.01_Gm01_49987647_C_T	715580057	1	49987647
BARC_1.01_Gm01_49995453_A_C	715580059	1	49995453
BARC_1.01_Gm01_49996882_T_C	715580060	1	49996882
BARC_1.01_Gm01_50008674_G_A	715580064	1	50008674
BARC_1.01_Gm01_50030885_A_G	715580065	1	50030885
BARC_1.01_Gm01_50035662_A_C	715580066	1	50035662
BARC_1.01_Gm01_50049428_G_A	715580069	1	50049428
BARC_1.01_Gm01_50061279_A_C	715580070	1	50061279
BARC_1.01_Gm01_50063918_C_T	715580071	1	50063918
BARC_1.01_Gm01_50070243_G_A	715580073	1	50070243
BARC-053519-11885	107923585	1	50073039
BARC_1.01_Gm01_50098348_G_T	715580075	1	50098348
BARC_1.01_Gm01_50122115_T_G	715580080	1	50122115
BARC_1.01_Gm01_50128704_G_T	715580081	1	50128704
BARC-054071-12319	107923857	1	50158408
BARC_1.01_Gm01_50164442_C_T	715580082	1	50164442
BARC_1.01_Gm01_50169512_G_T	715580083	1	50169512
BARC_1.01_Gm01_50172019_A_C	715580084	1	50172019
BARC_1.01_Gm01_50177742_C_T	715580085	1	50177742
BARC_1.01_Gm01_50191395_T_G	715580088	1	50191395
BARC_1.01_Gm01_50202416_C_T	715580090	1	50202416
BARC_1.01_Gm01_50210490_A_C	715580091	1	50210490
BARC_1.01_Gm01_50216637_T_C	715580092	1	50216637
BARC_1.01_Gm01_50219219_C_A	715580093	1	50219219
BARC_1.01_Gm01_50220522_C_A	715580094	1	50220522
BARC_1.01_Gm01_50237140_G_A	715580098	1	50237140
BARC_1.01_Gm01_50248226_T_C	715580099	1	50248226
BARC_1.01_Gm01_50262496_T_C	715580100	1	50262496
BARC_1.01_Gm01_50266179_C_T	715580101	1	50266179
BARC_1.01_Gm01_50288161_A_G	715580103	1	50288161
BARC_1.01_Gm01_50318073_A_G	715580105	1	50318073
BARC_1.01_Gm01_50322635_A_G	715580106	1	50322635
BARC_1.01_Gm01_50330375_A_C	715580107	1	50330375
BARC_1.01_Gm01_50339598_C_A	715580109	1	50339598
BARC-054277-12436	107923967	1	50360419
BARC-054051-12293	107923832	1	50360810
BARC_1.01_Gm01_50384363_A_C	715580111	1	50384363
BARC_1.01_Gm01_50392631_A_G	715580112	1	50392631
BARC_1.01_Gm01_50401877_C_T	715580113	1	50401877
BARC_1.01_Gm01_50423856_A_C	715580114	1	50423856
BARC_1.01_Gm01_50507289_A_G	715580117	1	50507289
BARC_1.01_Gm01_50522881_A_G	715580119	1	50522881
BARC_1.01_Gm01_50526214_G_A	715580120	1	50526214
BARC_1.01_Gm01_50606635_C_A	715580123	1	50606635
BARC_1.01_Gm01_50611036_T_C	715580125	1	50611036
BARC_1.01_Gm01_50619719_G_A	715580128	1	50619719
BARC_1.01_Gm01_50644671_A_C	715580131	1	50644671
BARC_1.01_Gm01_50647906_G_A	715580132	1	50647906
BARC_1.01_Gm01_50664993_G_A	715580134	1	50664993
BARC_1.01_Gm01_50673459_T_C	715580135	1	50673459
BARC_1.01_Gm01_50678679_C_T	715580136	1	50678679
BARC_1.01_Gm01_50684567_C_T	715580137	1	50684567
BARC_1.01_Gm01_50704279_A_G	715580138	1	50704279
BARC_1.01_Gm01_50711950_T_C	715580139	1	50711950
BARC_1.01_Gm01_50726668_C_T	715580140	1	50726668
BARC_1.01_Gm01_50731458_G_A	715580142	1	50731458
BARC_1.01_Gm01_50733825_G_A	715580143	1	50733825
BARC_1.01_Gm01_50744456_A_C	715580144	1	50744456
BARC_1.01_Gm01_50754483_T_C	715580146	1	50754483
BARC_1.01_Gm01_50780193_A_C	715580148	1	50780193
BARC_1.01_Gm01_50789535_C_T	715580149	1	50789535
BARC_1.01_Gm01_50793921_T_C	715580150	1	50793921
BARC_1.01_Gm01_50795612_A_G	715580151	1	50795612
BARC_1.01_Gm01_50805598_C_T	715580152	1	50805598
BARC_1.01_Gm01_50820811_A_G	715580153	1	50820811
BARC_1.01_Gm01_50824960_C_T	715580154	1	50824960
BARC_1.01_Gm01_50831484_A_G	715580158	1	50831484
BARC_1.01_Gm01_50835295_G_A	715580159	1	50835295
BARC_1.01_Gm01_50846493_G_A	715580160	1	50846493
BARC_1.01_Gm01_50854973_G_T	715580161	1	50854973
BARC_1.01_Gm01_50856594_G_A	715580162	1	50856594
BARC_1.01_Gm01_50867696_C_T	715580163	1	50867696
BARC_1.01_Gm01_50884416_A_C	715580165	1	50884416
BARC_1.01_Gm01_50889550_T_C	715580166	1	50889550
BARC_1.01_Gm01_50890788_C_T	715580167	1	50890788
BARC_1.01_Gm01_50910511_G_A	715580169	1	50910511
BARC_1.01_Gm01_50912686_C_A	715580170	1	50912686
BARC_1.01_Gm01_50927214_T_C	715580171	1	50927214
BARC_1.01_Gm01_50932054_T_C	715580173	1	50932054
BARC_1.01_Gm01_50944412_G_A	715580174	1	50944412
BARC-014589-01587	107912983	1	50979266
BARC_1.01_Gm01_51032540_C_T	715580181	1	51032540
BARC_1.01_Gm01_51034693_A_C	715580183	1	51034693
BARC_1.01_Gm01_51049901_G_T	715580186	1	51049901
BARC_1.01_Gm01_51074675_C_T	715580187	1	51074675
BARC_1.01_Gm01_51097931_C_A	715580188	1	51097931
BARC_1.01_Gm01_51114498_T_C	715580192	1	51114498
BARC-055863-13800	107925009	1	51148834
BARC_1.01_Gm01_51198633_T_G	715580198	1	51198633
BARC_1.01_Gm01_51212286_A_C	715580200	1	51212286
BARC-008013-00215		1	51228226
BARC_1.01_Gm01_51230562_C_A	715580203	1	51230562
BARC_1.01_Gm01_51300756_A_C	715580208	1	51300756
BARC_1.01_Gm01_51316219_C_T	715580210	1	51316219
BARC_1.01_Gm01_51326905_T_C	715580212	1	51326905
BARC_1.01_Gm01_51330200_C_A	715580213	1	51330200
BARC_1.01_Gm01_51338748_G_A	715580214	1	51338748
BARC_1.01_Gm01_51352606_T_C	715580215	1	51352606
BARC_1.01_Gm01_51363665_C_A	715580217	1	51363665
BARC_1.01_Gm01_51368168_C_T	715580218	1	51368168
BARC_1.01_Gm01_51369948_C_T	715580219	1	51369948
BARC_1.01_Gm01_51376821_C_A	715580220	1	51376821
BARC_1.01_Gm01_51384743_C_T	715580221	1	51384743
BARC_1.01_Gm01_51391854_A_C	715580222	1	51391854
BARC_1.01_Gm01_51398886_G_A	715580224	1	51398886
BARC_1.01_Gm01_51402003_A_C	715580225	1	51402003
BARC_1.01_Gm01_51416475_G_A	715580226	1	51416475
BARC_1.01_Gm01_51443735_C_T	715580230	1	51443735
BARC_1.01_Gm01_51448070_T_C	715580232	1	51448070
BARC_1.01_Gm01_51460913_C_A	715580233	1	51460913
BARC_1.01_Gm01_51467437_C_T	715580234	1	51467437
BARC_1.01_Gm01_51490945_C_T	715580236	1	51490945
BARC_1.01_Gm01_51492936_G_A	715580237	1	51492936
BARC-030147-06815	107918732	1	51528266
BARC_1.01_Gm01_51563478_G_A	715580243	1	51563478
BARC_1.01_Gm01_51567102_A_G	715580244	1	51567102
BARC_1.01_Gm01_51575349_C_T	715580245	1	51575349
BARC_1.01_Gm01_51582978_A_G	715580246	1	51582978
BARC_1.01_Gm01_51585024_T_C	715580247	1	51585024
BARC_1.01_Gm01_51612381_A_G	715580250	1	51612381
BARC-020161-04490	107916568	1	51614289
BARC_1.01_Gm01_51627907_G_A	715580251	1	51627907
BARC_1.01_Gm01_51629482_G_T	715580252	1	51629482
BARC_1.01_Gm01_51634920_C_T	715580253	1	51634920
BARC_1.01_Gm01_51636488_G_A	715580254	1	51636488
BARC_1.01_Gm01_51640016_A_C	715580255	1	51640016
BARC_1.01_Gm01_51642038_T_G	715580256	1	51642038
BARC_1.01_Gm01_51645840_A_C	715580257	1	51645840
BARC_1.01_Gm01_51659049_G_A	715580258	1	51659049
BARC_1.01_Gm01_51676019_T_C	715580259	1	51676019
BARC_1.01_Gm01_51690243_T_C	715580260	1	51690243
BARC_1.01_Gm01_51697160_T_C	715580261	1	51697160
BARC_1.01_Gm01_51698897_T_C	715580262	1	51698897
BARC_1.01_Gm01_51704976_C_T	715580263	1	51704976
BARC_1.01_Gm01_51708059_C_T	715580265	1	51708059
BARC_1.01_Gm01_51711003_T_C	715580266	1	51711003
BARC_1.01_Gm01_51716187_G_T	715580267	1	51716187
BARC_1.01_Gm01_51718949_G_A	715580268	1	51718949
BARC_1.01_Gm01_51721249_T_C	715580269	1	51721249
BARC_1.01_Gm01_51734464_G_A	715580271	1	51734464
BARC_1.01_Gm01_51738942_C_T	715580272	1	51738942
BARC_1.01_Gm01_51751172_G_A	715580273	1	51751172
BARC_1.01_Gm01_51753911_C_T	715580274	1	51753911
BARC_1.01_Gm01_51757381_A_G	715580275	1	51757381
BARC_1.01_Gm01_51764870_C_T	715580276	1	51764870
BARC_1.01_Gm01_51802192_C_T	715580279	1	51802192
BARC_1.01_Gm01_51813516_A_G	715580281	1	51813516
BARC_1.01_Gm01_51814887_G_A	715580282	1	51814887
BARC_1.01_Gm01_51817602_C_T	715580283	1	51817602
BARC_1.01_Gm01_51818565_C_A	715580284	1	51818565
BARC_1.01_Gm01_51822637_C_T	715580286	1	51822637
BARC-013211-00449	107912896	1	51823527
BARC_1.01_Gm01_51828652_T_C	715580288	1	51828652
BARC_1.01_Gm01_51831718_G_A	715580289	1	51831718
BARC_1.01_Gm01_51833994_T_C	715580290	1	51833994
BARC_1.01_Gm01_51837770_A_C	715580291	1	51837770
BARC_1.01_Gm01_51841429_A_G	715580292	1	51841429
BARC_1.01_Gm01_51843279_T_G	715580294	1	51843279
BARC_1.01_Gm01_51853008_A_G	715580295	1	51853008
BARC_1.01_Gm01_51855881_G_A	715580298	1	51855881
BARC_1.01_Gm01_51860371_T_G	715580299	1	51860371
BARC_1.01_Gm01_51861506_T_C	715580300	1	51861506
BARC_1.01_Gm01_51867440_C_T	715580301	1	51867440
BARC_1.01_Gm01_51868474_G_A	715580302	1	51868474
BARC_1.01_Gm01_51875151_T_G	715580303	1	51875151
BARC_1.01_Gm01_51877623_C_T	715580304	1	51877623
BARC_1.01_Gm01_51878548_G_A	715580305	1	51878548
BARC_1.01_Gm01_51882773_A_G	715580306	1	51882773
BARC_1.01_Gm01_51890126_A_G	715580307	1	51890126
BARC_1.01_Gm01_51919349_C_T	715580310	1	51919349
BARC_1.01_Gm01_51923810_G_A	715580311	1	51923810
BARC_1.01_Gm01_51932339_A_G	715580312	1	51932339
BARC_1.01_Gm01_51946478_A_C	715580314	1	51946478
BARC_1.01_Gm01_51957108_T_G	715580315	1	51957108
BARC_1.01_Gm01_51960351_T_G	715580316	1	51960351
BARC_1.01_Gm01_52065546_A_C	715580322	1	52065546
BARC_1.01_Gm01_52102056_T_C	715580325	1	52102056
BARC_1.01_Gm01_52107840_G_A	715580326	1	52107840
BARC_1.01_Gm01_52147816_G_A	715580330	1	52147816
BARC_1.01_Gm01_52154366_A_G	715580331	1	52154366
BARC_1.01_Gm01_52178519_C_T	715580335	1	52178519
BARC_1.01_Gm01_52180318_G_A	715580336	1	52180318
BARC_1.01_Gm01_52187089_A_G	715580337	1	52187089
BARC_1.01_Gm01_52189347_G_A	715580338	1	52189347
BARC_1.01_Gm01_52218391_C_T	715580339	1	52218391
BARC_1.01_Gm01_52237108_A_G	715580340	1	52237108
BARC_1.01_Gm01_52249479_T_G	715580342	1	52249479
BARC_1.01_Gm01_52253980_C_T	715580343	1	52253980
BARC_1.01_Gm01_52263952_T_C	715580344	1	52263952
BARC_1.01_Gm01_52334684_A_G	715580347	1	52334684
BARC_1.01_Gm01_52386309_T_C	715580350	1	52386309
BARC_1.01_Gm01_52405415_G_A	715580353	1	52405415
BARC_1.01_Gm01_52450585_C_T	715580358	1	52450585
BARC_1.01_Gm01_52467781_G_A	715580359	1	52467781
BARC_1.01_Gm01_52493627_T_C	715580361	1	52493627
BARC_1.01_Gm01_52535570_T_C	715580363	1	52535570
BARC_1.01_Gm01_52540280_C_T	715580365	1	52540280
BARC_1.01_Gm01_52542583_A_C	715580366	1	52542583
BARC-039805-07589	107913795	1	52544394
BARC_1.01_Gm01_52551516_A_G	715580367	1	52551516
BARC_1.01_Gm01_52570528_T_C	715580368	1	52570528
BARC_1.01_Gm01_52586486_T_C	715580370	1	52586486
BARC_1.01_Gm01_52588081_T_C	715580371	1	52588081
BARC_1.01_Gm01_52633701_A_G	715580376	1	52633701
BARC_1.01_Gm01_52636371_C_A	715580377	1	52636371
BARC_1.01_Gm01_52642507_T_G	715580379	1	52642507
BARC_1.01_Gm01_52666974_C_A	715580381	1	52666974
BARC_1.01_Gm01_52669997_C_T	715580382	1	52669997
BARC_1.01_Gm01_52699194_G_A	715580387	1	52699194
BARC_1.01_Gm01_52700834_T_G	715580388	1	52700834
BARC_1.01_Gm01_52710425_C_A	715580389	1	52710425
BARC_1.01_Gm01_52717757_A_C	715580390	1	52717757
BARC_1.01_Gm01_52725856_C_T	715580391	1	52725856
BARC_1.01_Gm01_52738639_G_A	715580395	1	52738639
BARC_1.01_Gm01_52743661_G_A	715580396	1	52743661
BARC_1.01_Gm01_52792053_G_A	715580398	1	52792053
BARC_1.01_Gm01_52815824_C_T	715580400	1	52815824
BARC_1.01_Gm01_52821919_C_T	715580401	1	52821919
BARC_1.01_Gm01_52832916_T_C	715580402	1	52832916
BARC_1.01_Gm01_52834483_G_A	715580403	1	52834483
BARC_1.01_Gm01_52836396_G_A	715580404	1	52836396
BARC_1.01_Gm01_52841636_C_T	715580406	1	52841636
BARC_1.01_Gm01_52847202_T_C	715580408	1	52847202
BARC_1.01_Gm01_52853873_G_A	715580409	1	52853873
BARC_1.01_Gm01_52856403_G_A	715580410	1	52856403
BARC_1.01_Gm01_52863692_C_T	715580411	1	52863692
BARC_1.01_Gm01_52886777_C_A	715580413	1	52886777
BARC_1.01_Gm01_52887948_A_G	715580414	1	52887948
BARC_1.01_Gm01_52896087_T_C	715580416	1	52896087
BARC_1.01_Gm01_52901689_C_T	715580417	1	52901689
BARC_1.01_Gm01_52992487_T_C	715580422	1	52992487
BARC_1.01_Gm01_53037156_G_A	715580424	1	53037156
BARC-030807-06945	107913655	1	53063796
BARC_1.01_Gm01_53119870_G_T	715580426	1	53119870
BARC_1.01_Gm01_53130308_A_G	715580427	1	53130308
BARC_1.01_Gm01_53174312_G_A	715580429	1	53174312
BARC_1.01_Gm01_53184765_C_T	715580430	1	53184765
BARC_1.01_Gm01_53237839_C_T	715580431	1	53237839
BARC_1.01_Gm01_53240335_G_A	715580433	1	53240335
BARC_1.01_Gm01_53242363_T_G	715580434	1	53242363
BARC_1.01_Gm01_53246150_T_C	715580436	1	53246150
BARC_1.01_Gm01_53260151_C_T	715580438	1	53260151
BARC_1.01_Gm01_53278791_G_T	715580441	1	53278791
BARC_1.01_Gm01_53365928_A_G	715580443	1	53365928
BARC_1.01_Gm01_53449111_A_G	715580444	1	53449111
BARC_1.01_Gm01_53487354_T_C	715580445	1	53487354
BARC_1.01_Gm01_53516008_G_T	715580447	1	53516008
BARC_1.01_Gm01_53535790_A_G	715580448	1	53535790
BARC_1.01_Gm01_53567688_G_A	715580449	1	53567688
BARC-018835-03260	107913226	1	53570643
BARC_1.01_Gm01_53595414_A_C	715580452	1	53595414
BARC_1.01_Gm01_53598021_G_A	715580453	1	53598021
BARC_1.01_Gm01_53599237_A_G	715580454	1	53599237
BARC_1.01_Gm01_53607569_A_C	715580455	1	53607569
BARC-035219-07139	107919097	1	53622480
BARC-025941-05177	107917955	1	53623972
BARC_1.01_Gm01_53675540_T_C	715580458	1	53675540
BARC_1.01_Gm01_53712772_T_C	715580460	1	53712772
BARC_1.01_Gm01_53728559_G_T	715580461	1	53728559
BARC_1.01_Gm01_53739309_A_G	715580462	1	53739309
BARC_1.01_Gm01_53772846_G_T	715580464	1	53772846
BARC_1.01_Gm01_53776919_G_A	715580465	1	53776919
BARC_1.01_Gm01_53780313_C_A	715580466	1	53780313
BARC_1.01_Gm01_53789768_T_C	715580468	1	53789768
BARC_1.01_Gm01_53808391_T_C	715580471	1	53808391
BARC_1.01_Gm01_53833208_C_T	715580472	1	53833208
BARC_1.01_Gm01_53839124_G_A	715580473	1	53839124
BARC_1.01_Gm01_53842172_A_G	715580474	1	53842172
BARC_1.01_Gm01_53844031_C_T	715580475	1	53844031
BARC_1.01_Gm01_53853074_T_C	715580477	1	53853074
BARC_1.01_Gm01_53856077_T_C	715580478	1	53856077
BARC-008009-00213		1	53863129
BARC_1.01_Gm01_53867625_A_G	715580481	1	53867625
BARC_1.01_Gm01_53900971_G_A	715580489	1	53900971
BARC_1.01_Gm01_53904622_C_T	715580490	1	53904622
BARC_1.01_Gm01_53914410_T_C	715580492	1	53914410
BARC_1.01_Gm01_53930718_A_G	715580493	1	53930718
BARC_1.01_Gm01_53941874_A_C	715580495	1	53941874
BARC_1.01_Gm01_53964647_T_C	715580497	1	53964647
BARC_1.01_Gm01_53981596_G_A	715580498	1	53981596
BARC_1.01_Gm01_53982658_G_A	715580499	1	53982658
BARC_1.01_Gm01_53985995_T_G	715580500	1	53985995
BARC_1.01_Gm01_53987740_C_A	715580501	1	53987740
BARC_1.01_Gm01_53993540_T_C	715580502	1	53993540
BARC_1.01_Gm01_54004551_T_G	715580504	1	54004551
BARC_1.01_Gm01_54013767_A_G	715580505	1	54013767
BARC_1.01_Gm01_54024290_T_C	715580506	1	54024290
BARC_1.01_Gm01_54025362_C_T	715580507	1	54025362
BARC_1.01_Gm01_54036010_T_C	715580508	1	54036010
BARC_1.01_Gm01_54071464_T_C	715580510	1	54071464
BARC_1.01_Gm01_54076048_A_C	715580511	1	54076048
BARC_1.01_Gm01_54077012_G_T	715580512	1	54077012
BARC_1.01_Gm01_54086678_A_G	715580513	1	54086678
BARC_1.01_Gm01_54091160_G_A	715580514	1	54091160
BARC_1.01_Gm01_54095598_G_A	715580515	1	54095598
BARC_1.01_Gm01_54123492_T_C	715580518	1	54123492
BARC_1.01_Gm01_54133795_C_T	715580519	1	54133795
BARC_1.01_Gm01_54156162_A_G	715580522	1	54156162
BARC_1.01_Gm01_54171147_G_T	715580523	1	54171147
BARC_1.01_Gm01_54178019_C_T	715580524	1	54178019
BARC_1.01_Gm01_54212663_T_C	715580527	1	54212663
BARC_1.01_Gm01_54214623_C_T	715580528	1	54214623
BARC_1.01_Gm01_54220674_T_C	715580529	1	54220674
BARC_1.01_Gm01_54223193_C_T	715580530	1	54223193
BARC_1.01_Gm01_54241266_A_C	715580531	1	54241266
BARC_1.01_Gm01_54242306_T_C	715580532	1	54242306
BARC_1.01_Gm01_54250250_T_C	715580536	1	54250250
BARC_1.01_Gm01_54254969_G_A	715580537	1	54254969
BARC_1.01_Gm01_54269492_G_A	715580538	1	54269492
BARC_1.01_Gm01_54273942_C_T	715580539	1	54273942
BARC_1.01_Gm01_54285824_G_A	715580541	1	54285824
BARC_1.01_Gm01_54303458_C_T	715580543	1	54303458
BARC-010381-00621	107914064	1	54309508
BARC_1.01_Gm01_54309935_T_C	715580544	1	54309935
BARC_1.01_Gm01_54314194_A_C	715580546	1	54314194
BARC_1.01_Gm01_54318218_T_G	715580547	1	54318218
BARC_1.01_Gm01_54321920_A_G	715580548	1	54321920
BARC_1.01_Gm01_54345191_G_A	715580550	1	54345191
BARC_1.01_Gm01_54349847_C_T	715580551	1	54349847
BARC_1.01_Gm01_54354945_G_A	715580552	1	54354945
BARC_1.01_Gm01_54359305_T_C	715580553	1	54359305
BARC_1.01_Gm01_54361228_G_A	715580554	1	54361228
BARC-906810-01017	107931071	1	54363014
BARC_1.01_Gm01_54366694_T_C	715580556	1	54366694
BARC_1.01_Gm01_54406782_C_A	715580559	1	54406782
BARC_1.01_Gm01_54408731_C_T	715580560	1	54408731
BARC_1.01_Gm01_54410644_G_A	715580561	1	54410644
BARC_1.01_Gm01_54432202_T_G	715580563	1	54432202
BARC_1.01_Gm01_54433553_T_C	715580564	1	54433553
BARC_1.01_Gm01_54442248_C_T	715580565	1	54442248
BARC_1.01_Gm01_54446894_A_G	715580567	1	54446894
BARC_1.01_Gm01_54459445_T_C	715580569	1	54459445
BARC_1.01_Gm01_54488416_C_A	715580571	1	54488416
BARC_1.01_Gm01_54491253_A_G	715580572	1	54491253
BARC_1.01_Gm01_54501936_A_G	715580573	1	54501936
BARC_1.01_Gm01_54503604_T_G	715580574	1	54503604
BARC_1.01_Gm01_54517483_T_G	715580575	1	54517483
BARC_1.01_Gm01_54521885_T_C	715580576	1	54521885
BARC-051047-10962	107922662	1	54526579
BARC_1.01_Gm01_54541479_C_T	715580579	1	54541479
BARC_1.01_Gm01_54551283_T_C	715580580	1	54551283
BARC_1.01_Gm01_54560149_A_G	715580581	1	54560149
BARC_1.01_Gm01_54567424_G_A	715580582	1	54567424
BARC_1.01_Gm01_54570094_G_A	715580583	1	54570094
BARC_1.01_Gm01_54574192_G_A	715580584	1	54574192
BARC_1.01_Gm01_54580299_G_A	715580585	1	54580299
BARC_1.01_Gm01_54586499_A_G	715580586	1	54586499
BARC_1.01_Gm01_54587853_G_A	715580587	1	54587853
BARC_1.01_Gm01_54599655_G_A	715580588	1	54599655
BARC_1.01_Gm01_54600933_G_A	715580589	1	54600933
BARC_1.01_Gm01_54603021_A_G	715580590	1	54603021
BARC_1.01_Gm01_54609664_C_A	715580591	1	54609664
BARC_1.01_Gm01_54612083_G_A	715580592	1	54612083
BARC_1.01_Gm01_54620750_G_A	715580593	1	54620750
BARC_1.01_Gm01_54622722_C_A	715580594	1	54622722
BARC_1.01_Gm01_54641102_G_A	715580595	1	54641102
BARC-042795-08412	107913898	1	54651476
BARC_1.01_Gm01_54656209_A_G	715580596	1	54656209
BARC_1.01_Gm01_54657226_T_G	715580597	1	54657226
BARC_1.01_Gm01_54664828_G_A	715580599	1	54664828
BARC_1.01_Gm01_54686660_C_A	715580601	1	54686660
BARC_1.01_Gm01_54693722_C_T	715580602	1	54693722
BARC_1.01_Gm01_54701505_C_T	715580604	1	54701505
BARC-007726-00090		1	54743303
BARC_1.01_Gm01_54752856_A_C	715580606	1	54752856
BARC_1.01_Gm01_54761496_G_T	715580608	1	54761496
BARC_1.01_Gm01_54803214_C_A	715580609	1	54803214
BARC_1.01_Gm01_54805485_A_G	715580610	1	54805485
BARC_1.01_Gm01_54807842_C_A	715580611	1	54807842
BARC_1.01_Gm01_54828349_G_A	715580613	1	54828349
BARC_1.01_Gm01_54843428_G_T	715580614	1	54843428
BARC_1.01_Gm01_54849108_T_C	715580616	1	54849108
BARC_1.01_Gm01_54850225_G_A	715580617	1	54850225
BARC_1.01_Gm01_54852909_C_A	715580618	1	54852909
BARC_1.01_Gm01_54858861_G_A	715580619	1	54858861
BARC_1.01_Gm01_54890546_G_A	715580621	1	54890546
BARC_1.01_Gm01_54893711_G_A	715580622	1	54893711
BARC_1.01_Gm01_54899703_T_C	715580623	1	54899703
BARC_1.01_Gm01_54914825_T_C	715580625	1	54914825
BARC_1.01_Gm01_54917573_A_C	715580626	1	54917573
BARC_1.01_Gm01_54932021_T_G	715580627	1	54932021
BARC_1.01_Gm01_54949893_T_C	715580629	1	54949893
BARC_1.01_Gm01_54956993_C_T	715580630	1	54956993
BARC_1.01_Gm01_54962372_G_A	715580631	1	54962372
BARC_1.01_Gm01_54966693_G_A	715580632	1	54966693
BARC_1.01_Gm01_54968639_C_T	715580633	1	54968639
BARC_1.01_Gm01_55023570_T_C	715580637	1	55023570
BARC_1.01_Gm01_55029122_A_G	715580638	1	55029122
BARC_1.01_Gm01_55040913_A_G	715580640	1	55040913
BARC_1.01_Gm01_55060537_G_T	715580642	1	55060537
BARC_1.01_Gm01_55066080_C_T	715580643	1	55066080
BARC_1.01_Gm01_55067273_A_G	715580644	1	55067273
BARC_1.01_Gm01_55080575_A_G	715580646	1	55080575
BARC_1.01_Gm01_55082598_A_G	715580647	1	55082598
BARC_1.01_Gm01_55100360_A_G	715580652	1	55100360
BARC_1.01_Gm01_55103608_T_C	715580653	1	55103608
BARC_1.01_Gm01_55124547_G_A	715580655	1	55124547
BARC_1.01_Gm01_55129317_C_T	715580656	1	55129317
BARC_1.01_Gm01_55132496_A_G	715580657	1	55132496
BARC_1.01_Gm01_55134643_T_C	715580658	1	55134643
BARC-060173-16441	107927709	1	55143176
BARC_1.01_Gm01_55144175_A_G	715580660	1	55144175
BARC_1.01_Gm01_55178615_C_T	715580665	1	55178615
BARC_1.01_Gm01_55181600_C_T	715580666	1	55181600
BARC_1.01_Gm01_55184287_G_A	715580667	1	55184287
BARC_1.01_Gm01_55191140_A_G	715580670	1	55191140
BARC_1.01_Gm01_55192432_G_A	715580671	1	55192432
BARC_1.01_Gm01_55201801_T_C	715580673	1	55201801
BARC-063115-18246	107929417	1	55206540
BARC_1.01_Gm01_55207032_T_C	715580674	1	55207032
BARC_1.01_Gm01_55218659_T_C	715580675	1	55218659
BARC_1.01_Gm01_55226574_A_G	715580676	1	55226574
BARC_1.01_Gm01_55227717_G_A	715580677	1	55227717
BARC_1.01_Gm01_55335578_C_A	715580681	1	55335578
BARC_1.01_Gm01_55380880_T_C	715580683	1	55380880
BARC_1.01_Gm01_55387445_C_T	715580684	1	55387445
BARC_1.01_Gm01_55415915_C_A	715580686	1	55415915
BARC_1.01_Gm01_55418379_C_A	715580687	1	55418379
BARC_1.01_Gm01_55480801_G_A	715580693	1	55480801
BARC_1.01_Gm01_55493281_T_G	715580695	1	55493281
BARC_1.01_Gm01_55503084_C_A	715580696	1	55503084
BARC_1.01_Gm01_55516302_T_G	715580698	1	55516302
BARC_1.01_Gm01_55523014_C_T	715580699	1	55523014
BARC_1.01_Gm01_55532247_T_C	715580701	1	55532247
BARC_1.01_Gm01_55559797_C_A	715580703	1	55559797
BARC_1.01_Gm01_55567063_T_C	715580704	1	55567063
BARC_1.01_Gm01_55570108_A_G	715580706	1	55570108
BARC_1.01_Gm01_55585924_T_C	715580707	1	55585924
BARC_1.01_Gm01_55595378_C_T	715580708	1	55595378
BARC_1.01_Gm01_55598290_A_G	715580709	1	55598290
BARC_1.01_Gm01_55608992_G_A	715580710	1	55608992
BARC_1.01_Gm01_55609908_C_T	715580711	1	55609908
BARC_1.01_Gm01_55666300_G_A	715580712	1	55666300
BARC_1.01_Gm01_55751910_A_G	715580716	1	55751910
BARC_1.01_Gm01_55789200_A_C	715580717	1	55789200
BARC_1.01_Gm01_55827001_C_T	715580719	1	55827001
BARC_1.01_Gm01_55854836_T_C	715580723	1	55854836
BARC_1.01_Gm01_55866262_A_G	715580725	1	55866262
BARC_1.01_Gm01_55877522_C_T	715580727	1	55877522
BARC_1.01_Gm01_55880847_A_G	715580728	1	55880847
BARC_1.01_Gm01_55890498_C_A	715580729	1	55890498
BARC_1.01_Gm01_55911772_T_C	715580733	1	55911772
BARC_1.01_Gm01_55914191_A_G	715580734	1	55914191
BARC_1.01_Gm02_30208_G_A	715581786	2	30208
BARC_1.01_Gm02_51238_A_G	715583506	2	51238
BARC_1.01_Gm02_57913_C_T	715583664	2	57913
BARC_1.01_Gm02_84326_T_C	715584015	2	84326
BARC_1.01_Gm02_97985_T_C	715584284	2	97985
BARC_1.01_Gm02_125560_G_A	715581120	2	125560
BARC_1.01_Gm02_130670_G_A	715581169	2	130670
BARC-013955-01283	107914779	2	133086
BARC_1.01_Gm02_204067_G_A	715581466	2	204067
BARC_1.01_Gm02_207506_A_G	715581475	2	207506
BARC_1.01_Gm02_217967_C_A	715581509	2	217967
BARC_1.01_Gm02_222129_A_G	715581523	2	222129
BARC_1.01_Gm02_227484_A_G	715581539	2	227484
BARC_1.01_Gm02_230836_C_A	715581548	2	230836
BARC_1.01_Gm02_231733_G_A	715581554	2	231733
BARC_1.01_Gm02_233463_C_T	715581559	2	233463
BARC_1.01_Gm02_238084_A_G	715581571	2	238084
BARC_1.01_Gm02_260982_T_G	715581634	2	260982
BARC_1.01_Gm02_266635_T_C	715581649	2	266635
BARC_1.01_Gm02_269063_A_C	715581660	2	269063
BARC_1.01_Gm02_269796_C_T	715581662	2	269796
BARC_1.01_Gm02_279925_G_A	715581700	2	279925
BARC_1.01_Gm02_283004_G_T	715581713	2	283004
BARC_1.01_Gm02_284052_A_G	715581718	2	284052
BARC_1.01_Gm02_305892_T_C	715581800	2	305892
BARC_1.01_Gm02_309954_T_C	715581815	2	309954
BARC_1.01_Gm02_330304_C_T	715581887	2	330304
BARC_1.01_Gm02_398525_C_A	715582150	2	398525
BARC_1.01_Gm02_403835_C_T	715582172	2	403835
BARC_1.01_Gm02_434129_G_A	715582577	2	434129
BARC_1.01_Gm02_447495_G_A	715582795	2	447495
BARC_1.01_Gm02_466927_G_A	715583013	2	466927
BARC_1.01_Gm02_496816_T_C	715583314	2	496816
BARC_1.01_Gm02_504059_C_A	715583404	2	504059
BARC_1.01_Gm02_520296_T_C	715583581	2	520296
BARC_1.01_Gm02_549828_C_T	715583614	2	549828
BARC_1.01_Gm02_556787_G_A	715583621	2	556787
BARC_1.01_Gm02_557830_C_T	715583622	2	557830
BARC_1.01_Gm02_558323_T_C	715583624	2	558323
BARC_1.01_Gm02_562974_T_C	715583635	2	562974
BARC_1.01_Gm02_567618_G_A	715583646	2	567618
BARC_1.01_Gm02_573751_T_C	715583655	2	573751
BARC_1.01_Gm02_578329_T_C	715583662	2	578329
BARC_1.01_Gm02_583013_C_T	715583669	2	583013
BARC_1.01_Gm02_587325_A_C	715583675	2	587325
BARC_1.01_Gm02_588453_A_G	715583679	2	588453
BARC-048593-10672	107921577	2	601418
BARC_1.01_Gm02_651317_G_A	715583751	2	651317
BARC-041773-08087	107920031	2	653345
BARC_1.01_Gm02_656146_C_T	715583754	2	656146
BARC_1.01_Gm02_662422_C_A	715583761	2	662422
BARC_1.01_Gm02_693740_A_G	715583798	2	693740
BARC_1.01_Gm02_697045_A_G	715583801	2	697045
BARC_1.01_Gm02_704314_T_C	715583815	2	704314
BARC_1.01_Gm02_706966_G_A	715583820	2	706966
BARC_1.01_Gm02_707483_A_G	715583821	2	707483
BARC_1.01_Gm02_708417_G_T	715583823	2	708417
BARC_1.01_Gm02_716599_G_T	715583842	2	716599
BARC_1.01_Gm02_724375_T_C	715583850	2	724375
BARC_1.01_Gm02_742156_A_C	715583872	2	742156
BARC_1.01_Gm02_769809_G_A	715583906	2	769809
BARC_1.01_Gm02_776260_A_G	715583916	2	776260
BARC_1.01_Gm02_806049_A_G	715583959	2	806049
BARC_1.01_Gm02_831797_C_T	715583999	2	831797
BARC_1.01_Gm02_835557_A_G	715584009	2	835557
BARC-041475-08016	107919971	2	841821
BARC_1.01_Gm02_845367_G_A	715584018	2	845367
BARC_1.01_Gm02_880703_A_C	715584054	2	880703
BARC_1.01_Gm02_881272_G_A	715584056	2	881272
BARC_1.01_Gm02_887006_G_A	715584063	2	887006
BARC_1.01_Gm02_901272_A_G	715584102	2	901272
BARC_1.01_Gm02_918708_C_T	715584153	2	918708
BARC_1.01_Gm02_953453_A_C	715584228	2	953453
BARC_1.01_Gm02_970939_T_C	715584260	2	970939
BARC_1.01_Gm02_971923_C_A	715584262	2	971923
BARC_1.01_Gm02_974371_G_A	715584267	2	974371
BARC_1.01_Gm02_978773_T_G	715584277	2	978773
BARC_1.01_Gm02_981304_T_C	715584293	2	981304
BARC_1.01_Gm02_994287_G_A	715584325	2	994287
BARC_1.01_Gm02_1008623_A_C	715580898	2	1008623
BARC_1.01_Gm02_1023580_A_G	715580905	2	1023580
BARC_1.01_Gm02_1033642_T_C	715580912	2	1033642
BARC_1.01_Gm02_1039944_T_C	715580923	2	1039944
BARC_1.01_Gm02_1051743_T_C	715580929	2	1051743
BARC_1.01_Gm02_1058368_G_A	715580933	2	1058368
BARC_1.01_Gm02_1068691_C_T	715580935	2	1068691
BARC_1.01_Gm02_1069336_C_A	715580937	2	1069336
BARC-025791-05070	107917894	2	1071247
BARC_1.01_Gm02_1073084_C_T	715580947	2	1073084
BARC_1.01_Gm02_1080591_A_C	715580956	2	1080591
BARC_1.01_Gm02_1090090_G_A	715580964	2	1090090
BARC_1.01_Gm02_1091684_G_T	715580965	2	1091684
BARC_1.01_Gm02_1099331_C_A	715580971	2	1099331
BARC_1.01_Gm02_1107844_G_T	715580979	2	1107844
BARC_1.01_Gm02_1110833_C_T	715580983	2	1110833
BARC_1.01_Gm02_1202301_T_G	715581066	2	1202301
BARC_1.01_Gm02_1229898_A_C	715581106	2	1229898
BARC_1.01_Gm02_1272204_C_T	715581133	2	1272204
BARC_1.01_Gm02_1322785_A_G	715581182	2	1322785
BARC_1.01_Gm02_1343488_T_C	715581188	2	1343488
BARC_1.01_Gm02_1398489_G_A	715581237	2	1398489
BARC_1.01_Gm02_1445922_T_C	715581297	2	1445922
BARC_1.01_Gm02_1449888_T_G	715581304	2	1449888
BARC_1.01_Gm02_1461422_G_A	715581316	2	1461422
BARC_1.01_Gm02_1468279_T_G	715581317	2	1468279
BARC_1.01_Gm02_1475109_C_T	715581321	2	1475109
BARC_1.01_Gm02_1477747_A_C	715581322	2	1477747
BARC_1.01_Gm02_1484581_A_G	715581326	2	1484581
BARC_1.01_Gm02_1517184_T_G	715581341	2	1517184
BARC_1.01_Gm02_1554604_A_G	715581358	2	1554604
BARC_1.01_Gm02_1574622_A_C	715581363	2	1574622
BARC_1.01_Gm02_1610996_C_A	715581370	2	1610996
BARC_1.01_Gm02_1746104_T_C	715581398	2	1746104
BARC_1.01_Gm02_1782296_G_A	715581404	2	1782296
BARC_1.01_Gm02_1811098_C_A	715581412	2	1811098
BARC_1.01_Gm02_1821408_C_T	715581414	2	1821408
BARC_1.01_Gm02_1830094_T_C	715581419	2	1830094
BARC_1.01_Gm02_1841481_G_A	715581422	2	1841481
BARC_1.01_Gm02_1855838_A_G	715581426	2	1855838
BARC_1.01_Gm02_1873962_T_G	715581431	2	1873962
BARC_1.01_Gm02_1878469_A_G	715581433	2	1878469
BARC_1.01_Gm02_1892982_T_G	715581435	2	1892982
BARC_1.01_Gm02_1908523_T_C	715581438	2	1908523
BARC_1.01_Gm02_1909858_G_A	715581440	2	1909858
BARC_1.01_Gm02_1938444_G_A	715581449	2	1938444
BARC_1.01_Gm02_1942604_A_G	715581451	2	1942604
BARC_1.01_Gm02_2061467_T_C	715581471	2	2061467
BARC_1.01_Gm02_2101928_C_T	715581482	2	2101928
BARC_1.01_Gm02_2102905_G_A	715581483	2	2102905
BARC_1.01_Gm02_2143192_T_C	715581491	2	2143192
BARC_1.01_Gm02_2143703_C_T	715581492	2	2143703
BARC-040621-07801	107919808	2	2144788
BARC_1.01_Gm02_2156088_G_T	715581498	2	2156088
BARC_1.01_Gm02_2157067_A_G	715581499	2	2157067
BARC_1.01_Gm02_2158660_G_A	715581502	2	2158660
BARC_1.01_Gm02_2165029_G_A	715581505	2	2165029
BARC_1.01_Gm02_2186865_T_C	715581514	2	2186865
BARC_1.01_Gm02_2220654_T_C	715581522	2	2220654
BARC_1.01_Gm02_2246479_A_G	715581528	2	2246479
BARC_1.01_Gm02_2263059_A_G	715581534	2	2263059
BARC_1.01_Gm02_2263762_G_A	715581535	2	2263762
BARC_1.01_Gm02_2312553_A_G	715581552	2	2312553
BARC_1.01_Gm02_2320070_C_A	715581556	2	2320070
BARC_1.01_Gm02_2328165_C_A	715581558	2	2328165
BARC_1.01_Gm02_2336398_C_T	715581560	2	2336398
BARC_1.01_Gm02_2351140_A_G	715581564	2	2351140
BARC_1.01_Gm02_2380943_A_G	715581572	2	2380943
BARC_1.01_Gm02_2385637_T_G	715581573	2	2385637
BARC_1.01_Gm02_2390134_A_G	715581575	2	2390134
BARC_1.01_Gm02_2391001_T_C	715581576	2	2391001
BARC_1.01_Gm02_2412369_T_C	715581580	2	2412369
BARC_1.01_Gm02_2415460_A_C	715581581	2	2415460
BARC_1.01_Gm02_2416638_T_C	715581582	2	2416638
BARC-029969-06762	107918691	2	2454546
BARC_1.01_Gm02_2457613_C_T	715581590	2	2457613
BARC_1.01_Gm02_2458205_A_G	715581591	2	2458205
BARC_1.01_Gm02_2467152_C_T	715581593	2	2467152
BARC_1.01_Gm02_2467956_C_T	715581595	2	2467956
BARC_1.01_Gm02_2629337_A_G	715581640	2	2629337
BARC_1.01_Gm02_2683432_A_G	715581657	2	2683432
BARC_1.01_Gm02_2685526_C_T	715581658	2	2685526
BARC_1.01_Gm02_2720126_T_G	715581669	2	2720126
BARC_1.01_Gm02_2724743_T_C	715581672	2	2724743
BARC_1.01_Gm02_2736727_C_A	715581676	2	2736727
BARC_1.01_Gm02_2748549_T_C	715581682	2	2748549
BARC_1.01_Gm02_2760173_C_T	715581687	2	2760173
BARC_1.01_Gm02_2768522_C_T	715581689	2	2768522
BARC_1.01_Gm02_2773000_T_C	715581692	2	2773000
BARC_1.01_Gm02_2792795_G_A	715581696	2	2792795
BARC_1.01_Gm02_2823106_A_G	715581708	2	2823106
BARC_1.01_Gm02_2834472_T_C	715581715	2	2834472
BARC-027478-06590	107913471	2	2850328
BARC_1.01_Gm02_2861258_C_T	715581723	2	2861258
BARC_1.01_Gm02_2877777_A_G	715581725	2	2877777
BARC_1.01_Gm02_2878290_A_G	715581726	2	2878290
BARC_1.01_Gm02_2882526_C_T	715581729	2	2882526
BARC_1.01_Gm02_2884979_C_T	715581731	2	2884979
BARC_1.01_Gm02_2885598_C_A	715581732	2	2885598
BARC_1.01_Gm02_2886751_T_C	715581734	2	2886751
BARC_1.01_Gm02_2887625_A_G	715581735	2	2887625
BARC_1.01_Gm02_2888392_T_C	715581737	2	2888392
BARC-029431-06192	107918459	2	2903474
BARC_1.01_Gm02_2907585_T_C	715581746	2	2907585
BARC_1.01_Gm02_2908756_C_T	715581747	2	2908756
BARC_1.01_Gm02_2920341_C_T	715581751	2	2920341
BARC_1.01_Gm02_2921638_G_A	715581752	2	2921638
BARC_1.01_Gm02_2931051_A_G	715581754	2	2931051
BARC_1.01_Gm02_2942061_A_C	715581759	2	2942061
BARC_1.01_Gm02_2992583_C_T	715581772	2	2992583
BARC_1.01_Gm02_2997729_G_T	715581776	2	2997729
BARC_1.01_Gm02_2999998_T_C	715581777	2	2999998
BARC_1.01_Gm02_3002156_T_G	715581779	2	3002156
BARC_1.01_Gm02_3020256_A_G	715581785	2	3020256
BARC_1.01_Gm02_3036119_G_A	715581791	2	3036119
BARC_1.01_Gm02_3073222_C_A	715581806	2	3073222
BARC_1.01_Gm02_3091665_T_G	715581813	2	3091665
BARC-020105-04465	107913263	2	3111287
BARC_1.01_Gm02_3114321_A_G	715581822	2	3114321
BARC_1.01_Gm02_3114859_C_A	715581823	2	3114859
BARC_1.01_Gm02_3117716_C_A	715581824	2	3117716
BARC_1.01_Gm02_3119513_A_G	715581826	2	3119513
BARC_1.01_Gm02_3128514_A_C	715581828	2	3128514
BARC_1.01_Gm02_3161101_A_G	715581838	2	3161101
BARC_1.01_Gm02_3214461_A_G	715581854	2	3214461
BARC_1.01_Gm02_3221348_A_G	715581857	2	3221348
BARC_1.01_Gm02_3263869_G_T	715581872	2	3263869
BARC_1.01_Gm02_3286383_G_A	715581879	2	3286383
BARC-054295-12453	107923984	2	3295422
BARC_1.01_Gm02_3300466_T_G	715581885	2	3300466
BARC_1.01_Gm02_3311558_A_G	715581888	2	3311558
BARC_1.01_Gm02_3313979_G_A	715581890	2	3313979
BARC_1.01_Gm02_3316379_A_C	715581892	2	3316379
BARC_1.01_Gm02_3362859_A_G	715581906	2	3362859
BARC_1.01_Gm02_3364524_C_T	715581908	2	3364524
BARC_1.01_Gm02_3375911_A_C	715581911	2	3375911
BARC_1.01_Gm02_3415465_C_A	715581923	2	3415465
BARC_1.01_Gm02_3419000_A_G	715581924	2	3419000
BARC_1.01_Gm02_3429963_G_A	715581929	2	3429963
BARC-032525-08992	107913715	2	3469486
BARC_1.01_Gm02_3479418_C_A	715581942	2	3479418
BARC_1.01_Gm02_3525125_T_C	715581952	2	3525125
BARC_1.01_Gm02_3545104_T_C	715581962	2	3545104
BARC_1.01_Gm02_3555356_T_C	715581971	2	3555356
BARC_1.01_Gm02_3559002_A_C	715581973	2	3559002
BARC_1.01_Gm02_3565142_A_C	715581976	2	3565142
BARC_1.01_Gm02_3566933_C_A	715581978	2	3566933
BARC_1.01_Gm02_3572127_G_A	715581983	2	3572127
BARC_1.01_Gm02_3576048_C_T	715581984	2	3576048
BARC_1.01_Gm02_3579235_A_G	715581986	2	3579235
BARC_1.01_Gm02_3594255_T_G	715581991	2	3594255
BARC_1.01_Gm02_3614847_C_T	715581999	2	3614847
BARC_1.01_Gm02_3623135_G_A	715582003	2	3623135
BARC_1.01_Gm02_3628178_G_T	715582004	2	3628178
BARC_1.01_Gm02_3644248_T_C	715582009	2	3644248
BARC_1.01_Gm02_3667510_C_T	715582019	2	3667510
BARC_1.01_Gm02_3669542_G_A	715582020	2	3669542
BARC_1.01_Gm02_3681837_A_C	715582027	2	3681837
BARC_1.01_Gm02_3689684_A_C	715582030	2	3689684
BARC_1.01_Gm02_3690666_T_C	715582031	2	3690666
BARC_1.01_Gm02_3698408_T_C	715582034	2	3698408
BARC_1.01_Gm02_3732336_C_A	715582045	2	3732336
BARC_1.01_Gm02_3739158_T_G	715582048	2	3739158
BARC_1.01_Gm02_3758564_A_G	715582055	2	3758564
BARC_1.01_Gm02_3774471_G_A	715582063	2	3774471
BARC_1.01_Gm02_3779580_C_A	715582065	2	3779580
BARC_1.01_Gm02_3783954_A_C	715582068	2	3783954
BARC_1.01_Gm02_3802385_T_C	715582075	2	3802385
BARC_1.01_Gm02_3803177_T_C	715582076	2	3803177
BARC_1.01_Gm02_3807842_C_A	715582080	2	3807842
BARC_1.01_Gm02_3808338_C_T	715582081	2	3808338
BARC_1.01_Gm02_3809041_C_A	715582082	2	3809041
BARC_1.01_Gm02_3813441_G_T	715582084	2	3813441
BARC_1.01_Gm02_3817213_A_G	715582087	2	3817213
BARC_1.01_Gm02_3817891_C_T	715582088	2	3817891
BARC_1.01_Gm02_3826932_T_C	715582091	2	3826932
BARC_1.01_Gm02_3835570_T_C	715582094	2	3835570
BARC_1.01_Gm02_3851458_A_G	715582098	2	3851458
BARC_1.01_Gm02_3860736_G_A	715582103	2	3860736
BARC_1.01_Gm02_3867160_C_A	715582105	2	3867160
BARC_1.01_Gm02_3884209_A_G	715582111	2	3884209
BARC_1.01_Gm02_3892441_G_A	715582114	2	3892441
BARC_1.01_Gm02_3898467_G_A	715582116	2	3898467
BARC_1.01_Gm02_3906107_A_G	715582120	2	3906107
BARC_1.01_Gm02_3910940_T_C	715582121	2	3910940
BARC_1.01_Gm02_3914383_C_T	715582123	2	3914383
BARC_1.01_Gm02_3929817_C_A	715582128	2	3929817
BARC_1.01_Gm02_3942227_G_A	715582131	2	3942227
BARC_1.01_Gm02_3954305_C_T	715582137	2	3954305
BARC_1.01_Gm02_3962963_T_C	715582141	2	3962963
BARC_1.01_Gm02_3984111_G_A	715582149	2	3984111
BARC_1.01_Gm02_4010784_A_G	715582158	2	4010784
BARC_1.01_Gm02_4016311_G_A	715582160	2	4016311
BARC_1.01_Gm02_4019916_A_G	715582163	2	4019916
BARC-020481-04638	107913284	2	4032974
BARC_1.01_Gm02_4069373_T_G	715582179	2	4069373
BARC_1.01_Gm02_4076323_T_C	715582188	2	4076323
BARC_1.01_Gm02_4103572_T_G	715582218	2	4103572
BARC_1.01_Gm02_4110340_T_G	715582225	2	4110340
BARC_1.01_Gm02_4130595_T_C	715582238	2	4130595
BARC_1.01_Gm02_4137092_T_G	715582243	2	4137092
BARC_1.01_Gm02_4141786_G_A	715582250	2	4141786
BARC_1.01_Gm02_4159788_T_C	715582279	2	4159788
BARC_1.01_Gm02_4164550_C_T	715582284	2	4164550
BARC_1.01_Gm02_4172937_A_G	715582304	2	4172937
BARC_1.01_Gm02_4198619_A_G	715582341	2	4198619
BARC_1.01_Gm02_4204088_T_C	715582344	2	4204088
BARC_1.01_Gm02_4206514_A_G	715582347	2	4206514
BARC_1.01_Gm02_4207582_G_A	715582350	2	4207582
BARC_1.01_Gm02_4208733_C_T	715582351	2	4208733
BARC_1.01_Gm02_4215608_A_G	715582353	2	4215608
BARC_1.01_Gm02_4218358_A_G	715582358	2	4218358
BARC_1.01_Gm02_4221065_C_T	715582364	2	4221065
BARC_1.01_Gm02_4222768_C_T	715582367	2	4222768
[truncated: 40,370 more rows]
